# Supplementary material for: Systematic analysis reveals the prevalence and principles of bypassable gene essentiality
Source: Nat Commun. 2019 Mar 1;10:1002. doi: 10.1038/s41467-019-08928-1 (PMC6397241; doi:10.1038/s41467-019-08928-1)
Supplement: Supplementary file 4 — Supplementary Data 1 [file 41467_2019_8928_MOESM4_ESM.xlsx]

## Sheet: Sup_Data_1
Supplementary Data 1. Essential genes on chrII-L.
Systematic_name	Coordinate_start_chr.II	Coordinate_end_chr.II	Strand	Gene_name	Gene product description	BOE analysis results obtained?	Query_strain_ID	Bypassability
SPBC1198.04c	177556	180608	-	zas1	transcription factor Zas1 (predicted)	Yes	DY9861	bypassable
SPBC1198.05	181695	182303	+	SPBC1198.05	guanylate kinase (predicted)	Yes	DY9378, DY9379, DY9380, DY9381	non-bypassable
SPBC1198.10c	190207	191676	-	slm5	mitochondrial asparagine-tRNA ligase Slm5 (predicted)	Yes	DY12187, DY12188	bypassable
SPBC1198.13c	195990	197075	-	tfg2	transcription factor TFIIF complex beta subunit Tfg2 (predicted)	Yes	DY9884, DY9885	non-bypassable
SPBC660.13c	219362	221260	-	ssb1	DNA replication factor A subunit Ssb1	Yes	DY9560	non-bypassable
SPBC660.15	224329	226239	+	msi2	mRNA cleavage factor complex subunit Msi2	Yes	DY9496, DY9497	bypassable
SPBC660.16	230368	233061	+	gnd1	phosphogluconate dehydrogenase, decarboxylating	No
SPBC31E1.03	244611	244951	-	hub1	ubiquitin-like protein modifier Hub1	Yes	DY11819, DY11820, DY11821	non-bypassable
SPBC31E1.04	245718	246639	+	pep12	SNARE Pep12	Yes	DY9407	non-bypassable
SPBC31E1.05	247261	248753	+	gle1	RNA export factor, cytoplasmic nucleoporin Gle1	Yes	DY9418, DY9419, DY10584	non-bypassable
SPBC31E1.06	249087	252499	+	bms1	GTP binding protein Bms1 (predicted)	Yes	DY12621, DY12622	non-bypassable
SPBC800.06	262763	263650	+	brx1	ribosome biogenesis protein Brx1 (predicted)	Yes	DY9888, DY9889	non-bypassable
SPBC800.13	279664	281103	+	cnp20	histone H4 variant, CENP-T ortholog	Yes	DY10195, DY10196	bypassable
SPBC1773.07c	296236	297153	-	sbp1	Ran GTPase binding protein Sbp1	Yes	DY9401, DY9403	non-bypassable
SPBC1773.10c	301982	303688	-	nrs1	cytoplasmic asparagine-tRNA ligase Nrs1 (predicted)	Yes	DY44056, DY44057, DY44058	non-bypassable
SPBC1773.11c	305301	306491	-	mug89	CDC50 domain protein, phospholipid-translocating ATPase subunit (predicted)	Yes	DY10577, DY10578	bypassable
SPBC1271.13	340970	341656	-	mrpl8	mitochondrial ribosomal protein subunit L8 (predicted)	Yes	DY10608, DY10609	bypassable
SPBC1271.04c	365415	366654	+	dys1	eIF-5A-deoxyhypusine synthase Dys1 (predicted)	Yes	DY9855	non-bypassable
SPBC1271.02	368558	370875	-	stt3	oligosaccharyltransferase subunit Stt3	Yes	DY11843, DY11844	non-bypassable
SPBC106.06	384321	385904	+	cct4	chaperonin-containing T-complex delta subunit Cct4	Yes	DY11826, DY11827	non-bypassable
SPBC106.09	390989	395365	+	cut4	anaphase-promoting complex, platform subcomplex scaffold subunit Apc1	Yes	DY9864, DY9865	non-bypassable
SPBC106.14c	404262	406421	-	sda1	SDA1 family protein (predicted)	Yes	DY11832, DY11833	non-bypassable
SPBC106.15	406868	407677	+	idi1	isopentenyl-diphosphate delta-isomerase Idi1	Yes	DY9396, DY9397	non-bypassable
SPBC106.18	413556	414221	+	rpl2501	60S ribosomal protein L25 (predicted)	Yes	DY44067, DY44068	bypassable
SPBC582.03	421123	422571	+	cdc13	G2/M B-type cyclin Cdc13	Yes	DY9414	non-bypassable
SPBC582.07c	430551	431780	-	rpn7	19S proteasome regulatory subunit Rpn7	Yes	DY9891, DY10630	non-bypassable
SPBC428.01c	439274	442032	-	nup107	nucleoporin Nup107	Yes	DY9882, DY9883	bypassable
SPBC428.13c	469388	470125	-	mob1	Sid2-Mob1 kinase complex regulatory subunit Mob1	Yes	DY9781, DY9782	non-bypassable
SPBC428.16c	473827	474497	-	rhb1	Rheb GTPase Rhb1	Yes	Dy42775, DY42775	bypassable
SPBC428.18	477365	478699	+	cdt1	replication licensing factor Cdt1	Yes	DY9412	non-bypassable
SPBC428.19c	479203	480896	-	utp15	U3 snoRNP protein Utp15 (predicted)	Yes	DY9521	non-bypassable
SPBC428.20c	481076	483706	-	alp6	gamma tubulin complex Spc98/GCP3 subunit Alp6	Yes	DY44069, DY44070	non-bypassable
SPBC1685.03	499374	500161	+	sec11	signal peptidase subunit Sec11 (predicted)	Yes	DY9393	non-bypassable
SPBC1685.16	501305	501862	+	vma9	V-type ATPase V0 subunit e (predicted)	Yes	DY11838	non-bypassable
SPBC649.05	541283	542971	+	cut12	spindle pole body protein Cut12	Yes	DY9775, DY9776	non-bypassable
SPBC354.02c	545071	546966	-	sec61	translocon alpha subunit Sec61	Yes	DY9536, DY9537	non-bypassable
SPBC354.06	555893	556878	+	mrps16	mitochondrial ribosomal protein subunit S16 (predicted)	No
SPBC839.08c	613507	616466	-	its8	pig-N (predicted)	Yes	DY44063	bypassable
SPBC839.09c	617679	618138	-	mrp21	mitochondrial ribosomal protein subunit Mrp21 (predicted)	Yes	DY9376	bypassable
SPBC839.10	618354	620539	+	usp107	U1 snRNP-associated protein Usp107	No
SPBC839.12	622332	622964	+	rpc31	DNA-directed RNA polymerase III complex subunit Rpc31	Yes	DY11558, DY11559, DY11560, DY11561	non-bypassable
SPBC115.01c	639374	640137	+	rrp46	exosome subunit Rrp46	Yes	DY9390, DY9391	non-bypassable
SPBC947.12	647507	648989	-	kms2	spindle pole body protein Kms2	Yes	DY9489	non-bypassable
SPBC947.07	660384	661085	-	rrp1402	ribosome biogenesis protein Rrp14 (predicted)	Yes	DY10574	non-bypassable
SPBPJ4664.04	701890	705513	+	cop1	coatomer alpha subunit Cop1 (predicted)	Yes	DY12194, DY12195	non-bypassable
SPBC119.01	712512	714095	+	rpn3	19S proteasome regulatory subunit Rpn3	Yes	DY11837	non-bypassable
SPBC119.02	715333	716226	+	ubc4	ubiquitin conjugating enzyme E2 for APC and SCF Ubc4/UbcP1	No
SPBC119.09c	733675	734235	-	orm1	ORMDL family protein Orm1 (predicted)	No
SPBC119.11c	737704	738795	-	pac1	double-strand-specific ribonuclease Pac1	Yes	DY9504	non-bypassable
SPBC119.13c	741963	743519	-	prp31	U4/U6 x U5 tri-snRNP complex subunit Prp31	Yes	DY9530	non-bypassable
SPBC119.18	744069	744340	+	mdm35	mitochondrial phosphatidylserine translocation complex subunit Mdm35 (predicted)	Yes	DY11571	bypassable
SPBC119.15	747852	749085	+	npa3	RNA polymerase II binding AAA family ATPase Npa3 (predicted)	Yes	DY9410, DY9411	non-bypassable
SPBC119.17	750786	753815	+	cym1	mitochondrial metalloendopeptidase (predicted)	Yes	DY11572	non-bypassable
SPBC577.07	764596	766253	+	ubp10	ubiquitin C-terminal hydrolase Ubp10 (predicted)	Yes	DY9773, DY9774	bypassable
SPBC577.09	767782	769281	+	ckn1	ERCC-8 DNA repair homolog	Yes	DY44060	non-bypassable
SPBC577.10	769682	770470	+	pre4	20S proteasome complex subunit beta 7, Pre4	No
SPBC530.12c	821281	823149	-	pdf1	palmitoyl protein thioesterase/ dolichol pyrophosphate phosphatase fusion protein Pdf1	Yes	DY9522, DY9523	bypassable
SPBC36.05c	849509	851358	-	clr6	histone deacetylase (class I) Clr6	Yes	DY9524, DY9525	bypassable
SPBC36.08c	857531	858219	-	cog2	Golgi transport complex subunit Cog2 (predicted)	Yes	DY9386, DY9387	non-bypassable
SPBC36.09	858488	860073	+	sap61	U2 snRNP-associated protein sap61	Yes	DY9494, DY9495	non-bypassable
SPBC36.12c	864756	865994	-	git7	SGT1-like protein Git7	No
SPBC713.04c	873358	875922	-	pwp2	U3 snoRNP-associated protein Utp1 (predicted)	Yes	DY9870, DY9871	non-bypassable
SPBC713.10	886616	887067	+	tim16	TIM23 translocase complex subunit Tim16 (predicted)	Yes	DY12002	non-bypassable
SPBC713.12	892679	894052	+	erg1	squalene monooxygenase Erg1 (predicted)	Yes	DY9876	non-bypassable
SPBC216.07c	915271	922284	-	tor2	serine/threonine protein kinase Tor2	Yes	DY14508, DY14509	non-bypassable
SPBC646.03	926850	928358	+	gta1	mitochondrial glutamyl-tRNA amidotransferase alpha subunit Gta1 (predicted)	No
SPBC646.04	928989	930812	+	pla1	poly(A) polymerase Pla1	Yes	DY9559	non-bypassable
SPBC646.05c	931060	932442	-	erg9	farnesyldiphosphate:farnesyldiphosphatefarnesyltransferase (squalene synthase) Erg9	Yes	DY9511, DY9512	non-bypassable
SPBC646.07c	934716	935603	-	tsc13	enoyl reductase (predicted)	Yes	DY9852	non-bypassable
SPBC646.10c	940825	942318	-	nop56	U3 snoRNP protein Nop56 (predicted)	Yes	DY10197, DY10198	non-bypassable
SPBC646.11	942942	944773	+	cct6	chaperonin-containing T-complex zeta subunit Cct6	Yes	DY11830, DY11831	non-bypassable
SPBC646.14c	952816	954276	-	orc5	origin recognition complex subunit Orc5	Yes	DY11564	non-bypassable
SPBC646.16	957658	958392	+	scl1	20S proteasome complex subunit alpha 1	Yes	DY9389	non-bypassable
SPBP35G2.09	981240	981893	+	usp103	U1 snRNP-associated protein Usp103	Yes	DY9383	non-bypassable
SPBC146.01	996797	1000080	+	med15	mediator complex subunit Med15	No
SPBC146.03c	1002489	1006463	-	cut3	condensin complex SMC subunit Smc4	Yes	DY12190, DY12191	non-bypassable
SPBC146.05c	1008799	1009991	-	cwf25	complexed with Cdc5 protein Cwf25	Yes	DY9534, DY9535	non-bypassable
SPBC146.07	1013555	1015108	+	prp2	U2AF large subunit (U2AF-59)	Yes	DY10201, DY10202	non-bypassable
SPBC146.14c	1029116	1031938	-	sec26	coatomer beta subunit (predicted)	Yes	DY10587	non-bypassable
SPBC337.05c	1038547	1040578	-	cct8	chaperonin-containing T-complex theta subunit Cct8	No
SPBC337.06c	1041117	1041973	-	cwf15	complexed with Cdc5 protein Cwf15	Yes	DY44052, DY44053	bypassable
SPBC337.12	1052080	1053471	+	red5	human ZC3H3 homolog	Yes	DY10579	bypassable
SPBC337.13c	1053778	1054704	-	gtr1	Gtr1/RagA G protein Gtr1	No
SPBC337.14	1055662	1056226	+	rpb4	DNA-directed RNA polymerase II complex subunit Rpb4	Yes	DY9548	non-bypassable
SPBC1734.01c	1059522	1061570	-	esf1	pre-rRNA processing protein Esf1 (predicted)	Yes	DY10610, DY10611, DY10612, DY10613	non-bypassable
SPBC1734.02c	1061970	1063377	-	cdc27	DNA polymerase delta subunit Cdc27	Yes	DY8390, DY8391	non-bypassable
SPBC1734.03	1064200	1066401	+	fol1	trifunctional dihydropteroatesynthase/2-amino-4-hydroxy-6-hydro xymethyldihydropteridinediphosphokinase/dihydroneopterin aldolase Fol1 (predicted)	Yes	DY10598	non-bypassable
SPBC1734.10c	1077439	1078918	-	ipa1	cleavage and polyadenylation HECT-type ubiquitin-protein ligase E3 Ipa1 (predicted)	Yes	DY10627, DY10628	non-bypassable
SPBC1734.14c	1088271	1088778	-	suc1	cyclin-dependent protein kinase regulatory subunit Suc1	Yes	DY10603	non-bypassable
SPBC1734.16c	1091098	1094653	-	pst3	SIN3 family co-repressor Pst3	Yes	DY9500, DY9501	bypassable
SPBC1709.02c	1098300	1101472	-	vrs1	cytoplasmic valine-tRNA ligase Vrs1/Vas1	Yes	DY9515, DY9516	non-bypassable
SPBC1709.07	1110890	1112001	+	erg27	3-keto sterol reductase Erg27 (predicted)	Yes	DY10576	bypassable
SPBC1709.20	1112735	1113159	+	pop8	RNase P and RNase MRP subunit Pop8	Yes	DY9880, DY9881	non-bypassable
SPBC1709.08	1113339	1117664	+	cft1	cleavage factor one Cft1 (predicted)	Yes	DY44064, DY44065	non-bypassable
SPBC1709.15c	1127969	1130425	-	cft2	cleavage factor two Cft2/polyadenylation factor CPSF-73 (predicted)	Yes	DY10585, DY10586	non-bypassable
SPBC1709.17	1132170	1134042	+	met7	folylpolyglutamate synthase Met7 (predicted)	Yes	DY9498	non-bypassable
SPBC409.04c	1138748	1139527	-	mis12	NMS complex subunit Mis12	Yes	DY9844, DY9845	non-bypassable
SPBC409.05	1140148	1140805	+	skp1	SCF ubiquitin ligase complex subunit Skp1	Yes	DY9959	non-bypassable
SPBC409.09c	1154612	1155601	-	mis13	NMS complex subunit Mis13	Yes	DY10622	non-bypassable
SPBC409.12c	1161896	1163082	-	stn1	telomere cap complex subunit Stn1	No	DY42735, DY42736
SPBC409.13	1165481	1166247	+	rib4	6,7-dimethyl-8-ribityllumazine synthase	Yes	DY44050, DY44051	non-bypassable
SPBC409.14c	1166932	1167204	-	mrps17	mitochondrial ribosomal protein subunit S17 (predicted)	Yes	DY44061, DY44062	bypassable
SPBC409.15	1167534	1168334	+	tsr2	rRNA processing protein Tsr2 (predicted)	Yes	DY9394, DY9395	bypassable
SPBC409.21	1176861	1177439	+	sec66	ER protein translocation subcomplex subunit Sec66 (predicted)	No
SPBC1306.01c	1178080	1180392	-	mef1	mitochondrial translation elongation factor G (predicted)	Yes	DY9961	bypassable
SPBC4.03c	1188137	1190812	-	sfb3	COPII-coated vesicle component Sfb3 (predicted)	Yes	DY9963, DY9964, DY9965, DY9966	non-bypassable
SPBC4.04c	1191397	1194108	-	mcm2	MCM complex subunit Mcm2	Yes	DY11828, DY11829	non-bypassable
SPBC4.07c	1197898	1199379	-	rpt2	19S proteasome regulatory subunit Rpt2	Yes	DY12614, DY12615	non-bypassable
SPBC725.08	1219509	1221515	+	pir2	zf-C2H2 type zinc finger protein, implicated in RNAi (predicted)	Yes	DY9538, DY9539	bypassable
SPBC725.13c	1228476	1229027	-	psf2	GINS complex subunit Psf2	Yes	DY10571	non-bypassable
SPBC725.16	1233335	1235375	+	res1	MBF transcription factor complex subunit Res1	Yes	DY9550	bypassable
SPBC725.17c	1235651	1236367	-	rrn11	RNA polymerase I transcription factor subunit Rrn11	Yes	DY9388	non-bypassable
SPBC651.01c	1236884	1239176	-	nog1	ribosome export GTP binding protein Nog1 (predicted)	Yes	DY9542, DY9543, DY9544, DY9545	non-bypassable
SPBC651.08c	1250083	1254350	-	rpc1	DNA-directed RNA polymerase III complex large subunit Rpc1 (predicted)	Yes	DY12196	non-bypassable
SPBC3D6.03c	1271978	1274014	-	trz2	mitochondrial 3'-tRNA processing endonuclease tRNAse Z, Trz2	No
SPBC3D6.07	1282754	1284325	+	gpi3	pig-A, phosphatidylinositol N-acetylglucosaminyltransferase subunit Gpi3 (predicted)	Yes	DY11822, DY11823, DY11824, DY11825	non-bypassable
SPBC3D6.11c	1289151	1289960	-	slx8	SUMO-targeted ubiquitin-protein ligase E3 Slx8	Yes	DY9849	bypassable
SPBC3D6.12	1290564	1293332	+	dip2	U3 snoRNA associated protein Dip2 (predicted)	Yes	DY9968	non-bypassable
SPBC30B4.05	1313231	1316183	+	kap109	karyopherin Kap109	No
SPBC30B4.07c	1319538	1320493	-	tfb4	transcription factor TFIIH complex subunit Tfb4	Yes	DY9405, DY9406	non-bypassable
SPBC27B12.01c	1321952	1323100	-	mmm1	ERMES complex subunit Mmm1 (predicted)	Yes	DY9886	bypassable
SPBC27B12.02	1323731	1324069	+	mis19	centromere protein Mis19/Eic1	Yes	DY11841	non-bypassable
SPBC27B12.06	1331066	1333822	+	gpi13	pig-O (predicted)	Yes	DY10199	non-bypassable
SPBC27B12.08	1335724	1341821	+	sip1	Pof6 interacting protein Sip1, predicted AP-1 accessory protein	Yes	DY9772	bypassable
SPBC27B12.12c	1351331	1353742	-	SPBC27B12.12c	CorA family magnesium ion transmembrane transporter (predicted)	Yes	DY9546	bypassable
SPBC27B12.13	1356317	1357351	+	tom40	mitochondrial TOM complex subunit Tom40 (predicted)	Yes	DY11569	non-bypassable
SPBC8D2.05c	1366216	1368793	-	sfi1	spindle pole body protein Sfi1	Yes	DY11998, DY12003	non-bypassable
SPBC8D2.06	1369158	1372352	+	irs1	cytoplasmic isoleucine-tRNA ligase Irs1 (predicted)	Yes	DY12192, DY12193	non-bypassable
SPBC8D2.07c	1372610	1374935	-	sfc9	transcription factor TFIIIC complex subunit Sfc9 (predicted)	Yes	DY10600, DY10601	bypassable
SPBC8D2.09c	1375313	1375721	-	msl1	U2 snRNP-associated protein Msl1 (predicted)	Yes	DY9502	non-bypassable
SPBC8D2.14c	1384008	1385028	-	sed5	SNARE Sed5 (predicted)	Yes	DY11562	non-bypassable
SPBC8D2.13	1382124	1383706	+	shq1	box H/ACA snoRNP assembly protein Shq1 (predicted)	Yes	DY9859, DY9860	non-bypassable
SPBC8D2.15	1386298	1387451	+	lip5	mitochondrial lipoic acid synthetase Lip5 (predicted)	Yes	DY27349, DY27350, DY27351	bypassable
SPBC17A3.01c	1400418	1401776	-	tim50	TIM23 translocase complex subunit Tim50 (predicted)	Yes	DY9519, DY9520, DY10594	non-bypassable
SPBC17A3.04c	1407408	1409883	-	rar1	cytoplasmic methionine-tRNA ligase Mrs1 (predicted)	Yes	DY9552, DY9553	non-bypassable
SPBC17A3.07	1414496	1415945	+	pgr1	mitochondrial glutathione reductase Pgr1	Yes	DY9508	bypassable
SPBC691.02c	1421873	1423909	-	drp1	RINT1 family protein (predicted)	Yes	DY10203, DY10204	non-bypassable
SPBP22H7.02c	1433412	1435913	-	mrd1	RNA-binding protein Mrd1 (predicted)	Yes	DY9868, DY9869	non-bypassable
SPBP22H7.03	1436278	1436823	+	sbg1	plasma membrane-actinomyosin ring linker protein Sbg1	Yes	DY11566, DY11567	non-bypassable
SPBP22H7.07	1446112	1447533	+	prp5	WD repeat protein Prp5	Yes	DY9878, DY9879	non-bypassable
SPBP22H7.09c	1448815	1450155	-	mis15	kinetochore protein, CENP-N ortholog Mis15	Yes	DY9875	non-bypassable
SPBC32H8.04c	1459352	1459984	-	fcf1	rRNA processing protein Fcf1 (predicted)	Yes	DY11835	non-bypassable
SPBC32H8.10	1470680	1472626	+	cdk9	P-TEFb-associated cyclin-dependent protein kinase Cdk9	Yes	DY44059	bypassable
SPBC32H8.12c	1476149	1477276	-	act1	actin Act1	Yes	DY12619, DY12620	non-bypassable
SPBC11B10.01	1486152	1487938	+	alg2	mannosyltransferase complex subunit Alg2 (predicted)	Yes	DY12618	non-bypassable
SPBC11B10.03	1490611	1491747	+	cog8	Golgi transport complex subunit Cog8 (predicted)	Yes	DY10632	bypassable
SPBC11B10.04c	1491955	1492821	-	mrps28	mitochondrial ribosomal protein subunit S28 (predicted)	Yes	DY10606	bypassable
SPBC11B10.09	1500340	1501528	+	cdc2	cyclin-dependent protein kinase Cdk1/Cdc2	Yes	DY44066	non-bypassable
SPBC1215.02c	1506412	1509383	-	naa25	NatB N-acetyltransferase complex regulatory subunit Naa25	Yes	DY44071, DY44072, DY44073	non-bypassable
SPBC83.06c	1520212	1520490	-	SPBC83.06c	mitochondrial ribosomal protein subunit L36, Rtc6 (predicted)	Yes	DY11817	bypassable
SPBC83.07	1521271	1523585	+	jmj3	Lid2 complex subunit, histone demethylase H3-K36 specific Jmj3	Yes	DY44054, DY44055	bypassable
SPBC83.08	1524007	1525505	+	rvb2	AAA family ATPase Rvb2	Yes	DY9420, DY9422	non-bypassable
SPBC83.14c	1534776	1536055	-	rfc5	DNA replication factor C complex subunit Rfc5	Yes	DY42731, DY42732, DY42739	non-bypassable
SPBC83.15	1536899	1538454	+	wdr74	ribosome assembly factor, WD repeat protein Nsa1/Wdr74 (predicted)	Yes	DY9490, DY9491	bypassable
SPBC27.01c	1561637	1562035	-	pga2	protein trafficking protein Pga2 (predicted)	Yes	DY9840, DY9841	non-bypassable
SPBC28F2.04c	1577407	1578009	-	cwf7	splicing factor Cwf7	Yes	DY9528, DY9529	non-bypassable
SPBC28F2.06c	1579127	1579948	-	mdm12	ERMES complex subunit Mdm12	Yes	DY9503	bypassable
SPBC28F2.09	1585222	1586417	+	toa1	transcription factor TFIIA complex large subunit Toa1 (predicted)	No
SPBC28F2.12	1591154	1596710	+	rpb1	RNA polymerase II large subunit Rpb1	No
