# Supplementary material for: Systematic analysis reveals the prevalence and principles of bypassable gene essentiality
Source: Nat Commun. 2019 Mar 1;10:1002. doi: 10.1038/s41467-019-08928-1 (PMC6397241; doi:10.1038/s41467-019-08928-1)
Supplement: Supplementary file 5 — Supplementary Data 2 [file 41467_2019_8928_MOESM5_ESM.xlsx]

## Sheet: Sup_Data_2
Supplementary Data 2. BOE interactions that bypass the 38 chrII-L essential genes.
Essential_gene_systematic_name	Suppressor_gene_systematic_name	Essential_gene_name	Suppressor_gene_name	Suppressor_allele_information	Source_of_candidate_suppressor	Notes
SPBC1198.10c	SPBC1734.13	slm5	atp3	R282C(CGT>TGT)	C-BOE screening hit
SPBC1198.10c	SPBP19A11.03c	slm5	mts4	S412F(TCT>TTT)	Inferred from SPBC83.06c bypass by this suppressor
SPBC11B10.03	SPCC74.01	cog8	sly1	S504F(TCC>TTC)	C-BOE screening hit
SPBC11B10.04c	SPBC1734.13	mrps28	atp3	R282C(CGT>TGT)	Inferred from slm5 bypass by this suppressor
SPBC11B10.04c	SPBP19A11.03c	mrps28	mts4	S412F(TCT>TTT)	Inferred from SPBC83.06c bypass by this suppressor
SPBC1271.13	SPBC1734.13	mrpl8	atp3	R282C(CGT>TGT)	Inferred from slm5 bypass by this suppressor
SPBC1271.13	SPBP19A11.03c	mrpl8	mts4	S412F(TCT>TTT)	Inferred from SPBC83.06c bypass by this suppressor
SPBC1306.01c	SPBC1734.13	mef1	atp3	R282C(CGT>TGT)	Inferred from slm5 bypass by this suppressor
SPBC1306.01c	SPBP19A11.03c	mef1	mts4	S412F(TCT>TTT)	Inferred from SPBC83.06c bypass by this suppressor
SPBC1709.07	SPBC3F6.02c	erg27	erg26	R304S(CGT>AGT)	C-BOE screening hit
SPBC1709.07	SPBC3F6.02c	erg27	erg26	R304H(CGT>CAT)	C-BOE screening hit
SPBC1773.11c	SPAC20G8.03	mug89	itr2	G471E(GGA>GAA)	C-BOE screening hit
SPBC27B12.01c	SPBC16C6.02c	mmm1	vps1302	G659D(GGT>GAT)	C-BOE screening hit
SPBC28F2.06c	SPBC16C6.02c	mdm12	vps1302	G659D(GGT>GAT)	C-BOE screening hit
SPBC32H8.10	SPAC23C4.19	cdk9	spt5	S504F(TCC>TTC)	C-BOE screening hit
SPBC32H8.10	SPAC23G3.01	cdk9	rpb2	T431I(ACC>ATC)	C-BOE screening hit
SPBC32H8.10	SPBC19G7.16	cdk9	iws1	E158K(GAG>AAG)	C-BOE screening hit
SPBC337.06c	SPAC227.08c	cwf15	yth1	C97R(TGT>CGT)	C-BOE screening hit
SPBC409.14c	SPBC1734.13	mrps17	atp3	R282C(CGT>TGT)	Inferred from slm5 bypass by this suppressor
SPBC409.14c	SPBP19A11.03c	mrps17	mts4	S412F(TCT>TTT)	Inferred from SPBC83.06c bypass by this suppressor
SPBC409.15	SPBC1289.03c	tsr2	spi1	K141I(AAA>ATA)	C-BOE screening hit
SPBC428.16c	SPBC216.07c	rhb1	tor2	A1427V(GCG>GTG)	C-BOE screening hit
SPBC428.16c	SPBC216.07c	rhb1	tor2	A1309V(GCT>GTT)	C-BOE screening hit
SPBC530.12c	SPAC22F8.08	pdf1	sec24	A632T(GCT>ACT)	C-BOE screening hit
SPBC577.07	SPAC4F8.12c	ubp10	spp42	R571H(CGC>CAC)	C-BOE screening hit
SPBC725.08	SPBC26H8.10	pir2	dis3	Y619C(TAC>TGC)	C-BOE screening hit
SPBC83.06c	SPBC1734.13	SPBC83.06c	atp3	R282C(CGT>TGT)	Inferred from slm5 bypass by this suppressor
SPBC83.06c	SPBP19A11.03c	SPBC83.06c	mts4	S412F(TCT>TTT)	C-BOE screening hit
SPBC83.07	SPAC3G9.08	jmj3	png1	W269*(TGG>TGA)	C-BOE screening hit
SPBC839.09c	SPBC1734.13	mrp21	atp3	R282C(CGT>TGT)	Inferred from slm5 bypass by this suppressor
SPBC839.09c	SPBP19A11.03c	mrp21	mts4	S412F(TCT>TTT)	Inferred from SPBC83.06c bypass by this suppressor
SPBC8D2.07c	SPAC6F12.11c	sfc9	sfc1	D270N(GAT>AAT)	C-BOE screening hit
SPBC8D2.07c	SPCC16C4.14c	sfc9	sfc4	E508K(GAG>AAG)	C-BOE screening hit
SPBC8D2.15	SPAC9E9.09c	lip5	atd1	S262F(TCC>TTC)	C-BOE screening hit
SPBC8D2.15	SPAC9E9.09c	lip5	atd1	I117T(ATC>ACC)	C-BOE screening hit
SPBC1198.04c	SPAC13A11.04c	zas1	ubp8	Deletion	T-BOE screening hit
SPBC1198.04c	SPAC2F7.07c	zas1	cph2	Deletion	T-BOE screening hit
SPBC1198.04c	SPAC3G6.01	zas1	hrp3	Deletion	T-BOE screening hit
SPBC1198.04c	SPAC630.14c	zas1	tup12	Deletion	T-BOE screening hit
SPBC1734.16c	SPAC23C11.15	pst3	pst2	Deletion	T-BOE screening hit
SPBC1734.16c	SPAC23H4.12	pst3	alp13	Deletion	T-BOE screening hit
SPBC1734.16c	SPAC2F7.07c	pst3	cph2	Deletion	T-BOE screening hit
SPBC1734.16c	SPBC1921.07c	pst3	sgf29	Deletion	T-BOE screening hit
SPBC1734.16c	SPBC28F2.10c	pst3	ngg1	Deletion	T-BOE screening hit
SPBC1734.16c	SPCC24B10.08c	pst3	ada2	Deletion	T-BOE screening hit
SPBC17A3.07	SPAC644.07	pgr1	bcs1	Deletion	T-BOE screening hit
SPBC17A3.07	SPAC8C9.06c	pgr1	ppr4	Deletion	T-BOE screening hit
SPBC17A3.07	SPAP27G11.14c	pgr1	SPAP27G11.14c	Deletion	T-BOE screening hit
SPBC17A3.07	SPAP8A3.14c	pgr1	sls1	Deletion	T-BOE screening hit
SPBC17A3.07	SPBC1604.02c	pgr1	ppr1	Deletion	T-BOE screening hit
SPBC17A3.07	SPBC29A3.18	pgr1	cyt1	Deletion	T-BOE screening hit
SPBC17A3.07	SPBC2G5.06c	pgr1	hmt2	Deletion	T-BOE screening hit
SPBC17A3.07	SPBC337.15c	pgr1	coq7	Deletion	T-BOE screening hit
SPBC17A3.07	SPBC365.02c	pgr1	cox10	Deletion	T-BOE screening hit
SPBC17A3.07	SPBC947.14c	pgr1	cbp6	Deletion	T-BOE screening hit
SPBC17A3.07	SPCC4B3.17	pgr1	cbp3	Deletion	T-BOE screening hit
SPBC27B12.01c	SPBC582.09	mmm1	pex11	Deletion	T-BOE screening hit
SPBC27B12.08	SPAC26H5.05	sip1	mga2	Deletion	T-BOE screening hit
SPBC27B12.08	SPAC26H5.07c	sip1	SPAC26H5.07c	Deletion	T-BOE screening hit
SPBC27B12.08	SPBC215.01	sip1	SPBC215.01	Deletion	T-BOE screening hit
SPBC27B12.08	SPBC3E7.15c	sip1	lac1	Deletion	T-BOE screening hit
SPBC27B12.08	SPBC887.15c	sip1	sur2	Deletion	T-BOE screening hit
SPBC27B12.08	SPCC550.14	sip1	vgl1	Deletion	T-BOE screening hit
SPBC27B12.12c	SPBC651.11c	SPBC27B12.12c	apm3	Deletion	T-BOE screening hit
SPBC27B12.12c	SPBC947.02	SPBC27B12.12c	apl2	Deletion	T-BOE screening hit
SPBC27B12.12c	SPCP1E11.06	SPBC27B12.12c	apl4	Deletion	T-BOE screening hit
SPBC28F2.06c	SPBC582.09	mdm12	pex11	Deletion	Inferred from mmm1 bypass by this suppressor
SPBC337.06c	SPSNORNA.52	cwf15	snR101	Deletion	T-BOE screening hit
SPBC337.12	SPAC1006.03c	red5	red1	Deletion	T-BOE screening hit
SPBC337.12	SPAC14C4.06c	red5	nab2	Deletion	T-BOE screening hit
SPBC337.12	SPBC16E9.12c	red5	pab2	Deletion	T-BOE screening hit
SPBC337.12	SPBC902.04	red5	rmn1	Deletion	T-BOE screening hit
SPBC36.05c	SPAC12G12.03	clr6	cip2	Deletion	T-BOE screening hit
SPBC36.05c	SPAC1556.08c	clr6	cbs2	Deletion	T-BOE screening hit
SPBC36.05c	SPAC17H9.04c	clr6	nrp1	Deletion	T-BOE screening hit
SPBC36.05c	SPAC1A6.06c	clr6	meu31	Deletion	T-BOE screening hit
SPBC36.05c	SPAC1B3.05	clr6	not3	Deletion	T-BOE screening hit
SPBC36.05c	SPAC9E9.10c	clr6	cbh1	Deletion	T-BOE screening hit
SPBC36.05c	SPBC16A3.18	clr6	cip1	Deletion	T-BOE screening hit
SPBC36.05c	SPBC17D1.05	clr6	SPBC17D1.05	Deletion	T-BOE screening hit
SPBC36.05c	SPBC354.14c	clr6	vac8	Deletion	T-BOE screening hit
SPBC36.05c	SPCC1919.03c	clr6	amk2	Deletion	T-BOE screening hit
SPBC36.05c	SPCC4G3.15c	clr6	not2	Deletion	T-BOE screening hit
SPBC36.05c	SPCC74.03c	clr6	ssp2	Deletion	T-BOE screening hit
SPBC3D6.11c	SPAC1687.05	slx8	pli1	Deletion	T-BOE screening hit
SPBC3D6.11c	SPAC17A5.07c	slx8	ulp2	Deletion	T-BOE screening hit
SPBC3D6.11c	SPAC1805.04	slx8	nup132	Deletion	T-BOE screening hit
SPBC3D6.11c	SPBC23E6.02	slx8	rrp2	Deletion	T-BOE screening hit
SPBC660.15	SPAC1952.05	msi2	gcn5	Deletion	T-BOE screening hit
SPBC660.15	SPAC23C11.15	msi2	pst2	Deletion	T-BOE screening hit
SPBC660.15	SPAC2F7.07c	msi2	cph2	Deletion	T-BOE screening hit
SPBC660.15	SPCC24B10.08c	msi2	ada2	Deletion	T-BOE screening hit
SPBC725.16	SPAC144.02	res1	iec1	Deletion	T-BOE screening hit
SPBC725.16	SPAC30D11.04c	res1	nup124	Deletion	T-BOE screening hit
SPBC725.16	SPAC4D7.03	res1	pop2	Deletion	T-BOE screening hit
SPBC725.16	SPBC1604.08c	res1	imp1	Deletion	T-BOE screening hit
SPBC725.16	SPBC800.02	res1	whi5	Deletion	T-BOE screening hit
SPBC725.16	SPCC1450.02	res1	bdf1	Deletion	T-BOE screening hit
SPBC800.13	SPBC13E7.03c	cnp20	SPBC13E7.03c	Deletion	T-BOE screening hit
SPBC800.13	SPBC16A3.07c	cnp20	nrm1	Deletion	T-BOE screening hit
SPBC83.07	SPAC23H3.05c	jmj3	swd1	Deletion	T-BOE screening hit
SPBC83.07	SPBC18H10.06c	jmj3	swd2	Deletion	T-BOE screening hit
SPBC83.07	SPBC354.03	jmj3	swd3	Deletion	T-BOE screening hit
SPBC83.07	SPCC126.04c	jmj3	sgf73	Deletion	T-BOE screening hit
SPBC83.07	SPCC24B10.19c	jmj3	nts1	Deletion	T-BOE screening hit
SPBC83.07	SPCC306.04c	jmj3	set1	Deletion	T-BOE screening hit
SPBC83.07	SPCC594.05c	jmj3	spf1	Deletion	T-BOE screening hit
SPBC83.15	SPAC4F10.19c	wdr74	hit1	Deletion	T-BOE screening hit
SPBC83.15	SPAPB1E7.12	wdr74	rps602	Deletion	T-BOE screening hit
SPBC83.15	SPBC16C6.03c	wdr74	SPBC16C6.03c	Deletion	T-BOE screening hit
SPBC83.15	SPBC1711.05	wdr74	srp40	Deletion	T-BOE screening hit
SPBC83.15	SPBC4F6.07c	wdr74	mak5	Deletion	T-BOE screening hit
SPBC83.15	SPBC839.05c	wdr74	rps1701	Deletion	T-BOE screening hit
SPBC83.15	SPCC830.11c	wdr74	fap7	Deletion	T-BOE screening hit
SPBC839.08c	SPBC32H8.08c	its8	omh5	Deletion	T-BOE screening hit
SPBC119.18	SPAC3H1.04c	mdm35	mdm31	A marker gene inserted at chromosome1, between 1938327 and 1938328; 5’ intergenic region of mdm31	T-BOE screening hit	Suppressor gene deletion was tested but failed to bypass the query gene.
SPBC1198.04c	SPAC1039.05c	zas1	klf1	A marker gene inserted at chromosome1, between 5457675 and 5457676; within CDS of klf1	T-BOE screening hit	Suppressor gene deletion was tested but failed to bypass the query gene.
SPBC1198.04c	SPAC1039.05c	zas1	klf1	A marker gene inserted at chromosome1, between 5459704 and 5459705; 5’ intergenic region of klf1	T-BOE screening hit	Suppressor gene deletion was tested but failed to bypass the query gene.
SPBC1198.04c	SPAC19A8.13	zas1	usp101	A marker gene inserted at chromosome1, between 2463061 and 2463062; within CDS of usp101	T-BOE screening hit	Suppressor gene deletion was not tested for the capability to bypass the query gene.
SPBC1198.04c	SPAC19A8.13	zas1	usp101	A marker gene inserted at chromosome1, between 2462390 and 2462391; 5’ intergenic region of usp101	T-BOE screening hit	Suppressor gene deletion was not tested for the capability to bypass the query gene.
SPBC27B12.01c	SPAC26H5.05	mmm1	mga2	A marker gene inserted at chromosome1, between 4127652 and 4127653; within CDS of mga2	T-BOE screening hit	Suppressor gene deletion was tested but failed to bypass the query gene.
SPBC28F2.06c	SPAC26H5.05	mdm12	mga2	A marker gene inserted at chromosome1, between 4127652 and 4127653; within CDS of mga2	Inferred from mmm1 bypass by this suppressor	Suppressor gene deletion was tested but failed to bypass the query gene.
SPBC3D6.11c	SPAC1486.05	slx8	nup189	A marker gene inserted at chromosome1, between 3201968 and 3201969; within CDS of nup189	T-BOE screening hit	Suppressor gene deletion was not tested for the capability to bypass the query gene.
SPBC3D6.11c	SPBC16H5.03c	slx8	uba2	A marker gene inserted at chromosome2, between 2296854 and 2296855; within CDS of uba2	T-BOE screening hit	Suppressor gene deletion was not tested for the capability to bypass the query gene.
SPBC3D6.11c	SPBC19G7.09	slx8	ulp1	A marker gene inserted at chromosome2, between 2367220 and 2367221; within CDS of ulp1	T-BOE screening hit	Suppressor gene deletion was tested but failed to bypass the query gene.
SPBC428.01c	SPBC1921.03c	nup107	mex67	A marker gene inserted at chromosome2, between 2408271 and 2408270; 5’ intergenic region of mex67	T-BOE screening hit	Suppressor gene deletion was tested but failed to bypass the query gene.
SPBC725.16	SPBC336.12c	res1	cdc10	A marker gene inserted at chromosome2, between 2761304 and 2761303; within CDS of cdc10	T-BOE screening hit	Suppressor gene deletion was not tested for the capability to bypass the query gene.
SPBC800.13	SPAC29B12.08	cnp20	clr5	A marker gene inserted at chromosome1, between 5429322 and 5429321; within CDS of clr5	T-BOE screening hit	Suppressor gene deletion was not tested for the capability to bypass the query gene.
SPBC800.13	SPBC16G5.15c	cnp20	fkh2	A marker gene inserted at chromosome2, between 4241974 and 4241973; within CDS of fkh2	T-BOE screening hit	Suppressor gene deletion was not tested for the capability to bypass the query gene.
SPBC800.13	SPBC21B10.13c	cnp20	yox1	A marker gene inserted at chromosome2, between 1648563 and 1648562; within CDS of yox1	T-BOE screening hit	Suppressor gene deletion was not tested for the capability to bypass the query gene.
SPBC800.13	SPCC1672.06c	cnp20	asp1	A marker gene inserted at chromosome3, between 572150 and 572151; within CDS of asp1	T-BOE screening hit	Suppressor gene deletion was not tested for the capability to bypass the query gene.
SPBC83.07	SPBC36.05c	jmj3	clr6	A marker gene inserted at chromosome2, between 851390 and 851391; 5’ intergenic region of clr6	T-BOE screening hit	Suppressor gene deletion was not tested for the capability to bypass the query gene.
SPBC106.18	SPBC4F6.04	rpl2501	rpl2502	Tagless ORF overexpression	Testing suppression by paralog overexpression
SPBC119.18	SPCC736.08	mdm35	cbf11	C-terminally YFH-tagged ORF overexpression	OP-BOE screening hit
SPBC1198.04c	SPAC19A8.13	zas1	usp101	C-terminally YFH-tagged ORF overexpression	OP-BOE screening hit
SPBC1198.04c	SPAC1039.05c	zas1	klf1	Tagless ORF overexpression	Testing suppression by paralog overexpression
SPBC1198.10c	SPAC15A10.11	slm5	ubr11	C-terminally YFH-tagged ORF overexpression	Inferred from bypass of other mitochondrial translation-related genes by this suppressor
SPBC1198.10c	SPBC16G5.01	slm5	rpn12	C-terminally YFH-tagged ORF overexpression	OP-BOE screening hit
SPBC1198.10c	SPBC19C7.03	slm5	cyr1	C-terminally YFH-tagged ORF overexpression	Inferred from bypass of other mitochondrial translation-related genes by this suppressor
SPBC1198.10c	SPBC23G7.12c	slm5	rpt6	C-terminally YFH-tagged ORF overexpression	OP-BOE screening hit
SPBC1198.10c	SPBC713.02c	slm5	ubp15	C-terminally YFH-tagged ORF overexpression	OP-BOE screening hit
SPBC1198.10c	SPBP19A11.03c	slm5	mts4	C-terminally YFH-tagged ORF overexpression	Inferred from bypass of other mitochondrial translation-related genes by this suppressor
SPBC1198.10c	SPBP35G2.02	slm5	txc1	C-terminally YFH-tagged ORF overexpression	OP-BOE screening hit
SPBC1198.10c	SPCC18.17c	slm5	SPCC18.17c	C-terminally YFH-tagged ORF overexpression	OP-BOE screening hit
SPBC1198.10c	SPCC188.13c	slm5	dcr1	C-terminally YFH-tagged ORF overexpression	OP-BOE screening hit
SPBC1198.10c	SPCC576.10c	slm5	rpt3	C-terminally YFH-tagged ORF overexpression	OP-BOE screening hit
SPBC11B10.04c	SPAC15A10.11	mrps28	ubr11	C-terminally YFH-tagged ORF overexpression	OP-BOE screening hit
SPBC11B10.04c	SPBC16G5.01	mrps28	rpn12	C-terminally YFH-tagged ORF overexpression	OP-BOE screening hit
SPBC11B10.04c	SPBC19C7.03	mrps28	cyr1	C-terminally YFH-tagged ORF overexpression	OP-BOE screening hit
SPBC11B10.04c	SPBC23G7.12c	mrps28	rpt6	C-terminally YFH-tagged ORF overexpression	OP-BOE screening hit
SPBC11B10.04c	SPBC713.02c	mrps28	ubp15	C-terminally YFH-tagged ORF overexpression	OP-BOE screening hit
SPBC11B10.04c	SPBP19A11.03c	mrps28	mts4	C-terminally YFH-tagged ORF overexpression	OP-BOE screening hit
SPBC11B10.04c	SPBP35G2.02	mrps28	txc1	C-terminally YFH-tagged ORF overexpression	OP-BOE screening hit
SPBC11B10.04c	SPCC18.17c	mrps28	SPCC18.17c	C-terminally YFH-tagged ORF overexpression	OP-BOE screening hit
SPBC11B10.04c	SPCC188.13c	mrps28	dcr1	C-terminally YFH-tagged ORF overexpression	OP-BOE screening hit
SPBC11B10.04c	SPCC576.10c	mrps28	rpt3	C-terminally YFH-tagged ORF overexpression	OP-BOE screening hit
SPBC1271.13	SPAC15A10.11	mrpl8	ubr11	C-terminally YFH-tagged ORF overexpression	OP-BOE screening hit
SPBC1271.13	SPBC16G5.01	mrpl8	rpn12	C-terminally YFH-tagged ORF overexpression	Inferred from bypass of other mitochondrial translation-related genes by this suppressor
SPBC1271.13	SPBC19C7.03	mrpl8	cyr1	C-terminally YFH-tagged ORF overexpression	Inferred from bypass of other mitochondrial translation-related genes by this suppressor
SPBC1271.13	SPBC23G7.12c	mrpl8	rpt6	C-terminally YFH-tagged ORF overexpression	Inferred from bypass of other mitochondrial translation-related genes by this suppressor
SPBC1271.13	SPBC713.02c	mrpl8	ubp15	C-terminally YFH-tagged ORF overexpression	OP-BOE screening hit
SPBC1271.13	SPBP19A11.03c	mrpl8	mts4	C-terminally YFH-tagged ORF overexpression	Inferred from bypass of other mitochondrial translation-related genes by this suppressor
SPBC1271.13	SPBP35G2.02	mrpl8	txc1	C-terminally YFH-tagged ORF overexpression	Inferred from bypass of other mitochondrial translation-related genes by this suppressor
SPBC1271.13	SPCC18.17c	mrpl8	SPCC18.17c	C-terminally YFH-tagged ORF overexpression	Inferred from bypass of other mitochondrial translation-related genes by this suppressor
SPBC1271.13	SPCC188.13c	mrpl8	dcr1	C-terminally YFH-tagged ORF overexpression	OP-BOE screening hit
SPBC1271.13	SPCC576.10c	mrpl8	rpt3	C-terminally YFH-tagged ORF overexpression	OP-BOE screening hit
SPBC1306.01c	SPAC15A10.11	mef1	ubr11	C-terminally YFH-tagged ORF overexpression	Inferred from bypass of other mitochondrial translation-related genes by this suppressor
SPBC1306.01c	SPBC16G5.01	mef1	rpn12	C-terminally YFH-tagged ORF overexpression	OP-BOE screening hit
SPBC1306.01c	SPBC19C7.03	mef1	cyr1	C-terminally YFH-tagged ORF overexpression	Inferred from bypass of other mitochondrial translation-related genes by this suppressor
SPBC1306.01c	SPBC23G7.12c	mef1	rpt6	C-terminally YFH-tagged ORF overexpression	Inferred from bypass of other mitochondrial translation-related genes by this suppressor
SPBC1306.01c	SPBC713.02c	mef1	ubp15	C-terminally YFH-tagged ORF overexpression	Inferred from bypass of other mitochondrial translation-related genes by this suppressor
SPBC1306.01c	SPBP19A11.03c	mef1	mts4	C-terminally YFH-tagged ORF overexpression	Inferred from bypass of other mitochondrial translation-related genes by this suppressor
SPBC1306.01c	SPBP35G2.02	mef1	txc1	C-terminally YFH-tagged ORF overexpression	Inferred from bypass of other mitochondrial translation-related genes by this suppressor
SPBC1306.01c	SPCC18.17c	mef1	SPCC18.17c	C-terminally YFH-tagged ORF overexpression	Inferred from bypass of other mitochondrial translation-related genes by this suppressor
SPBC1306.01c	SPCC188.13c	mef1	dcr1	C-terminally YFH-tagged ORF overexpression	Inferred from bypass of other mitochondrial translation-related genes by this suppressor
SPBC1306.01c	SPCC576.10c	mef1	rpt3	C-terminally YFH-tagged ORF overexpression	OP-BOE screening hit
SPBC1734.16c	SPAC23H4.12	pst3	alp13	C-terminally YFH-tagged ORF overexpression	OP-BOE screening hit
SPBC1734.16c	SPBC12C2.10c	pst3	pst1	Tagless ORF overexpression	Testing suppression by paralog overexpression
SPBC1773.11c	SPBC11B10.07c	mug89	ivn1	C-terminally YFH-tagged ORF overexpression	OP-BOE screening hit
SPBC17A3.07	SPBC1289.06c	pgr1	ppr8	C-terminally YFH-tagged ORF overexpression	OP-BOE screening hit
SPBC27B12.01c	SPAC1A6.03c	mmm1	SPAC1A6.03c	C-terminally YFH-tagged ORF overexpression	OP-BOE screening hit
SPBC27B12.01c	SPAC26H5.05	mmm1	mga2	C-terminally YFH-tagged ORF overexpression	OP-BOE screening hit
SPBC27B12.01c	SPAC3F10.18c	mmm1	rpl4102	C-terminally YFH-tagged ORF overexpression	Inferred from mdm12 bypass by this suppressor
SPBC27B12.01c	SPAC57A10.08c	mmm1	SPAC57A10.08c	C-terminally YFH-tagged ORF overexpression	OP-BOE screening hit
SPBC27B12.01c	SPBC1703.09	mmm1	SPBC1703.09	C-terminally YFH-tagged ORF overexpression	OP-BOE screening hit
SPBC27B12.01c	SPBC1706.03	mmm1	fzo1	C-terminally YFH-tagged ORF overexpression	OP-BOE screening hit
SPBC27B12.01c	SPBC19F5.03	mmm1	sac11	C-terminally YFH-tagged ORF overexpression	OP-BOE screening hit
SPBC27B12.01c	SPCC1020.01c	mmm1	pma2	C-terminally YFH-tagged ORF overexpression	Inferred from mdm12 bypass by this suppressor
SPBC27B12.01c	SPCC1450.16c	mmm1	ptl1	C-terminally YFH-tagged ORF overexpression	OP-BOE screening hit
SPBC27B12.01c	SPCC1840.02c	mmm1	bgs4	C-terminally YFH-tagged ORF overexpression	Inferred from mdm12 bypass by this suppressor
SPBC27B12.01c	SPCC4B3.04c	mmm1	nte1	C-terminally YFH-tagged ORF overexpression	OP-BOE screening hit
SPBC27B12.01c	SPBC3D6.07	mmm1	gpi3	Tagless ORF overexpression	OP-BOE screening hit
SPBC28F2.06c	SPAC1A6.03c	mdm12	SPAC1A6.03c	C-terminally YFH-tagged ORF overexpression	OP-BOE screening hit
SPBC28F2.06c	SPAC26H5.05	mdm12	mga2	C-terminally YFH-tagged ORF overexpression	OP-BOE screening hit
SPBC28F2.06c	SPAC3F10.18c	mdm12	rpl4102	C-terminally YFH-tagged ORF overexpression	OP-BOE screening hit
SPBC28F2.06c	SPAC57A10.08c	mdm12	SPAC57A10.08c	C-terminally YFH-tagged ORF overexpression	OP-BOE screening hit
SPBC28F2.06c	SPBC1703.09	mdm12	SPBC1703.09	C-terminally YFH-tagged ORF overexpression	OP-BOE screening hit
SPBC28F2.06c	SPBC1706.03	mdm12	fzo1	C-terminally YFH-tagged ORF overexpression	OP-BOE screening hit
SPBC28F2.06c	SPBC19F5.03	mdm12	sac11	C-terminally YFH-tagged ORF overexpression	OP-BOE screening hit
SPBC28F2.06c	SPCC1020.01c	mdm12	pma2	C-terminally YFH-tagged ORF overexpression	OP-BOE screening hit
SPBC28F2.06c	SPCC1450.16c	mdm12	ptl1	C-terminally YFH-tagged ORF overexpression	OP-BOE screening hit
SPBC28F2.06c	SPCC1840.02c	mdm12	bgs4	C-terminally YFH-tagged ORF overexpression	OP-BOE screening hit
SPBC28F2.06c	SPCC4B3.04c	mdm12	nte1	C-terminally YFH-tagged ORF overexpression	OP-BOE screening hit
SPBC28F2.06c	SPBC27B12.01c	mdm12	mmm1	Tagless ORF overexpression	Testing inter-subunit suppression
SPBC28F2.06c	SPBC3D6.07	mdm12	gpi3	Tagless ORF overexpression	OP-BOE screening hit
SPBC337.06c	SPBC15D4.14	cwf15	taf73	C-terminally YFH-tagged ORF overexpression	OP-BOE screening hit
SPBC337.06c	SPBC19G7.09	cwf15	ulp1	C-terminally YFH-tagged ORF overexpression	OP-BOE screening hit
SPBC337.06c	SPCC330.01c	cwf15	rhp16	C-terminally YFH-tagged ORF overexpression	OP-BOE screening hit
SPBC36.05c	SPBC651.03c	clr6	gyp10	C-terminally YFH-tagged ORF overexpression	OP-BOE screening hit
SPBC3D6.11c	SPAC18G6.13	slx8	SPAC18G6.13	C-terminally YFH-tagged ORF overexpression	OP-BOE screening hit
SPBC3D6.11c	SPAC23H3.10	slx8	ssr2	C-terminally YFH-tagged ORF overexpression	OP-BOE screening hit
SPBC3D6.11c	SPAC29A4.13	slx8	ure6	C-terminally YFH-tagged ORF overexpression	OP-BOE screening hit
SPBC3D6.11c	SPAC589.08c	slx8	dam1	C-terminally YFH-tagged ORF overexpression	OP-BOE screening hit
SPBC3D6.11c	SPBC16A3.09c	slx8	ufd1	C-terminally YFH-tagged ORF overexpression	OP-BOE screening hit
SPBC3D6.11c	SPBC19G7.09	slx8	ulp1	C-terminally YFH-tagged ORF overexpression	OP-BOE screening hit
SPBC3D6.11c	SPBC25B2.06c	slx8	btb2	C-terminally YFH-tagged ORF overexpression	OP-BOE screening hit
SPBC3D6.11c	SPBC365.06	slx8	pmt3	C-terminally YFH-tagged ORF overexpression	OP-BOE screening hit
SPBC3D6.11c	SPBC409.12c	slx8	stn1	C-terminally YFH-tagged ORF overexpression	OP-BOE screening hit
SPBC3D6.11c	SPCC16A11.13	slx8	luc7	C-terminally YFH-tagged ORF overexpression	OP-BOE screening hit
SPBC3D6.11c	SPCC613.11c	slx8	meu23	C-terminally YFH-tagged ORF overexpression	OP-BOE screening hit
SPBC409.14c	SPAC15A10.11	mrps17	ubr11	C-terminally YFH-tagged ORF overexpression	Inferred from bypass of other mitochondrial translation-related genes by this suppressor
SPBC409.14c	SPBC16G5.01	mrps17	rpn12	C-terminally YFH-tagged ORF overexpression	Inferred from bypass of other mitochondrial translation-related genes by this suppressor
SPBC409.14c	SPBC19C7.03	mrps17	cyr1	C-terminally YFH-tagged ORF overexpression	Inferred from bypass of other mitochondrial translation-related genes by this suppressor
SPBC409.14c	SPBC23G7.12c	mrps17	rpt6	C-terminally YFH-tagged ORF overexpression	OP-BOE screening hit
SPBC409.14c	SPBC713.02c	mrps17	ubp15	C-terminally YFH-tagged ORF overexpression	Inferred from bypass of other mitochondrial translation-related genes by this suppressor
SPBC409.14c	SPBP19A11.03c	mrps17	mts4	C-terminally YFH-tagged ORF overexpression	Inferred from bypass of other mitochondrial translation-related genes by this suppressor
SPBC409.14c	SPBP35G2.02	mrps17	txc1	C-terminally YFH-tagged ORF overexpression	Inferred from bypass of other mitochondrial translation-related genes by this suppressor
SPBC409.14c	SPCC18.17c	mrps17	SPCC18.17c	C-terminally YFH-tagged ORF overexpression	OP-BOE screening hit
SPBC409.14c	SPCC188.13c	mrps17	dcr1	C-terminally YFH-tagged ORF overexpression	OP-BOE screening hit
SPBC409.14c	SPCC576.10c	mrps17	rpt3	C-terminally YFH-tagged ORF overexpression	OP-BOE screening hit
SPBC725.16	SPBC14C8.07c	res1	cdc18	C-terminally YFH-tagged ORF overexpression	OP-BOE screening hit
SPBC725.16	SPBC2D10.06	res1	rep1	C-terminally YFH-tagged ORF overexpression	OP-BOE screening hit
SPBC725.16	SPBC2F12.11c	res1	rep2	C-terminally YFH-tagged ORF overexpression	OP-BOE screening hit
SPBC725.16	SPBP8B7.23	res1	rnf10	C-terminally YFH-tagged ORF overexpression	OP-BOE screening hit
SPBC725.16	SPCC18B5.11c	res1	cds1	C-terminally YFH-tagged ORF overexpression	OP-BOE screening hit
SPBC725.16	SPAC22F3.09c	res1	res2	Tagless ORF overexpression	From literature. *
SPBC800.13	SPAC24B11.06c	cnp20	sty1	C-terminally YFH-tagged ORF overexpression	OP-BOE screening hit
SPBC800.13	SPACUNK4.16c	cnp20	tps3	C-terminally YFH-tagged ORF overexpression	OP-BOE screening hit
SPBC800.13	SPBC25B2.08	cnp20	SPBC25B2.08	C-terminally YFH-tagged ORF overexpression	OP-BOE screening hit
SPBC800.13	SPCC1020.02	cnp20	spc7	C-terminally YFH-tagged ORF overexpression	OP-BOE screening hit
SPBC800.13	SPCC74.02c	cnp20	ppn1	C-terminally YFH-tagged ORF overexpression	OP-BOE screening hit
SPBC800.13	SPCC757.09c	cnp20	rnc1	C-terminally YFH-tagged ORF overexpression	OP-BOE screening hit
SPBC83.06c	SPAC15A10.11	SPBC83.06c	ubr11	C-terminally YFH-tagged ORF overexpression	Inferred from bypass of other mitochondrial translation-related genes by this suppressor
SPBC83.06c	SPBC16G5.01	SPBC83.06c	rpn12	C-terminally YFH-tagged ORF overexpression	Inferred from bypass of other mitochondrial translation-related genes by this suppressor
SPBC83.06c	SPBC19C7.03	SPBC83.06c	cyr1	C-terminally YFH-tagged ORF overexpression	Inferred from bypass of other mitochondrial translation-related genes by this suppressor
SPBC83.06c	SPBC23G7.12c	SPBC83.06c	rpt6	C-terminally YFH-tagged ORF overexpression	OP-BOE screening hit
SPBC83.06c	SPBC713.02c	SPBC83.06c	ubp15	C-terminally YFH-tagged ORF overexpression	Inferred from bypass of other mitochondrial translation-related genes by this suppressor
SPBC83.06c	SPBP19A11.03c	SPBC83.06c	mts4	C-terminally YFH-tagged ORF overexpression	Inferred from bypass of other mitochondrial translation-related genes by this suppressor
SPBC83.06c	SPBP35G2.02	SPBC83.06c	txc1	C-terminally YFH-tagged ORF overexpression	OP-BOE screening hit
SPBC83.06c	SPCC18.17c	SPBC83.06c	SPCC18.17c	C-terminally YFH-tagged ORF overexpression	Inferred from bypass of other mitochondrial translation-related genes by this suppressor
SPBC83.06c	SPCC188.13c	SPBC83.06c	dcr1	C-terminally YFH-tagged ORF overexpression	OP-BOE screening hit
SPBC83.06c	SPCC576.10c	SPBC83.06c	rpt3	C-terminally YFH-tagged ORF overexpression	OP-BOE screening hit
SPBC839.09c	SPAC15A10.11	mrp21	ubr11	C-terminally YFH-tagged ORF overexpression	Inferred from bypass of other mitochondrial translation-related genes by this suppressor
SPBC839.09c	SPBC16G5.01	mrp21	rpn12	C-terminally YFH-tagged ORF overexpression	Inferred from bypass of other mitochondrial translation-related genes by this suppressor
SPBC839.09c	SPBC19C7.03	mrp21	cyr1	C-terminally YFH-tagged ORF overexpression	OP-BOE screening hit
SPBC839.09c	SPBC23G7.12c	mrp21	rpt6	C-terminally YFH-tagged ORF overexpression	Inferred from bypass of other mitochondrial translation-related genes by this suppressor
SPBC839.09c	SPBC713.02c	mrp21	ubp15	C-terminally YFH-tagged ORF overexpression	OP-BOE screening hit
SPBC839.09c	SPBP19A11.03c	mrp21	mts4	C-terminally YFH-tagged ORF overexpression	Inferred from bypass of other mitochondrial translation-related genes by this suppressor
SPBC839.09c	SPBP35G2.02	mrp21	txc1	C-terminally YFH-tagged ORF overexpression	Inferred from bypass of other mitochondrial translation-related genes by this suppressor
SPBC839.09c	SPCC18.17c	mrp21	SPCC18.17c	C-terminally YFH-tagged ORF overexpression	OP-BOE screening hit
SPBC839.09c	SPCC188.13c	mrp21	dcr1	C-terminally YFH-tagged ORF overexpression	OP-BOE screening hit
SPBC839.09c	SPCC576.10c	mrp21	rpt3	C-terminally YFH-tagged ORF overexpression	OP-BOE screening hit
SPBC27B12.12c	SPAC17A2.14	SPBC27B12.12c	mnr2	Tagless ORF overexpression	Testing suppression by paralog overexpression
	*Miyamoto, M., K. Tanaka and H. Okayama (1994). "res2+, a new member of the cdc10+/SWI4 family, controls the 'start' of mitotic and meiotic cycles in fission yeast." EMBO J 13(8): 1873-1880.
