# Supplementary material for: Systematic analysis reveals the prevalence and principles of bypassable gene essentiality
Source: Nat Commun. 2019 Mar 1;10:1002. doi: 10.1038/s41467-019-08928-1 (PMC6397241; doi:10.1038/s41467-019-08928-1)
Supplement: Supplementary file 6 — Supplementary Data 3 [file 41467_2019_8928_MOESM6_ESM.xlsx]

## Sheet: Sup_Data_3
Supplementary Data 3. Essential protein complexes (related to Fig. 4a).
Term_name	Term_identifier	Type	Genes_in_the_complex	Essential_genes_in_the_complex	Screened_chrII-L_genes_in_the_complex	Used in Fig. 4a	Type of complex
transcription factor TFIIIB complex	GO:0000126	GO_macrocomplex	tbp1, brf1, bdp1	tbp1, brf1, bdp1
transcription factor TFIIIC complex	GO:0000127	GO_macrocomplex	sfc7, sfc1, sfc6, sfc3, sfc9, sfc4	sfc1, sfc6, sfc3, sfc9	sfc9
exocyst	GO:0000145	GO_macrocomplex	sec10, sec3, exo84, exo70, sec15, sec6, sec5, sec8	sec10, sec3, exo84, sec15, sec6, sec5, sec8
protein phosphatase type 1 complex	GO:0000164	GO_macrocomplex	reg1, sds22, dis2, sds21	sds22
ribonuclease MRP complex	GO:0000172	GO_macrocomplex	pop100, rmp1, rpp1, pop4, pop8, pop7, pop23, rpp21, pop5, mrp1	pop100, rmp1, rpp1, pop4, pop8, pop7, pop23, rpp21, pop5	pop8
nuclear exosome (RNase complex)	GO:0000176	GO_macrocomplex	rrp6, rrp40, rrp4, rrp41, mpp6, rrp46, rrp42, rrp43, mtr3, dis3, cti1, csl4, rrp45	rrp6, rrp40, rrp4, rrp41, rrp46, rrp42, rrp43, mtr3, dis3, rrp45	rrp46
tRNA-intron endonuclease complex	GO:0000214	GO_macrocomplex	sen15, sen2, sen34, sen54	sen15, sen2, sen34, sen54
vacuolar proton-transporting V-type ATPase, V0 domain	GO:0000220	GO_macrocomplex	vph1, vma6, vma3, vma16, vma11, vma9	vph1, vma6, vma3, vma16, vma11, vma9	vma9
vacuolar proton-transporting V-type ATPase, V1 domain	GO:0000221	GO_macrocomplex	vma4, vma1, vma2, vma13, vma5, vma10, vma7, vma8	vma4, vma1, vma2, vma13, vma5, vma10, vma7, vma8
astral microtubule	GO:0000235	GO_macrocomplex	dhc1, mal3, klp2, nda2, mmb1, nda3, atb2	nda2, nda3
commitment complex	GO:0000243	GO_macrocomplex	usp101, smd1, usp104, uaf2, cbc2, prp2, smd3, usp105, usp103, bpb1	usp101, smd1, usp104, uaf2, cbc2, prp2, usp105, usp103, bpb1	prp2, usp103	Yes	non-bypassable
THO complex	GO:0000347	GO_macrocomplex	tho2, tho4, SPBC577.04, tho7, tho1	tho2, tho1
EKC/KEOPS complex	GO:0000408	GO_macrocomplex	pcc1, gon7, bud32, pgp2, cgi121	bud32
core TFIIH complex	GO:0000439	GO_macrocomplex	tfb1, ptr8, rad15, tfb2, tfb4, tfb5, ssl1	tfb1, ptr8, rad15, tfb4, ssl1	tfb4
RNA polymerase I upstream activating factor complex	GO:0000500	GO_macrocomplex	rrn10, rrn5, acr1, spp27	rrn10, rrn5, acr1
glycosylphosphatidylinositol-N-acetylglucosaminyltransferase (GPI-GnT) complex	GO:0000506	GO_macrocomplex	gpi1, gpi3, gpi2	gpi1, gpi3, gpi2	gpi3
nuclear telomere cap complex	GO:0000783	GO_macrocomplex	teb1, taz1, poz1, pot1, tpz1, rif1, stn1, ten1, ccq1	teb1, pot1, tpz1, stn1
nuclear condensin complex	GO:0000799	GO_macrocomplex	cut3, cnd1, cut14, cnd3, cnd2	cut3, cnd1, cut14, cnd3, cnd2	cut3
GINS complex	GO:0000811	GO_macrocomplex	psf3, psf2, psf1, sld5	psf3, psf2, psf1, sld5	psf2
gamma-tubulin complex	GO:0000930	GO_macrocomplex	pcp1, mod21, mzt1, gfh1, gtb1, alp4, alp6, alp16	pcp1, gtb1, alp4, alp6	alp6
GARP complex	GO:0000938	GO_macrocomplex	vps54, vps53, vps51, vps52	vps54, vps53, vps51, vps52
Prp19 complex	GO:0000974	GO_macrocomplex	prp19, smd2, cwf2, spp42, cdc5, cwf3, cwf10, cwf7, cwf4, cwf12, cwf15, syf2, prp17, prp5, prp45, cwf5	prp19, smd2, cwf2, spp42, cdc5, cwf3, cwf10, cwf7, cwf4, cwf15, syf2, prp5, prp45, cwf5	cwf7, cwf15, prp5	Yes	mixed
mitochondrial sorting and assembly machinery complex	GO:0001401	GO_macrocomplex	sam50, mdm10, SPAC589.04, SPBC409.19c	sam50, mdm10, SPAC589.04
nuclear pore	GO:0005643	GO_macrocomplex	pom34, nup189, seh1, shd1, cut11, nup132, crm1, nup40, kap95, kap111, nup45, kap114, nup146, nsp1, kap104, nup124, msn5, rpn15, nup37, nup155, nup184, pci2, mtr10, nup82, kap123, tts1, amo1, imp1, rae1, nup85, mex67, nup44, ely5, pom152, kap109, gle1, nup120, nup107, nup131, los1, kap113, nup211, nup97, npp106, sal3, nup61, nup60, nup186, SPCC550.11, sac3, SPCC70.06, cut15	nup189, cut11, crm1, kap95, nup45, nup146, nsp1, kap104, pci2, mtr10, rae1, nup85, nup44, kap109, gle1, nup120, nup107, nup211, nup97, nup186, sac3, cut15	gle1, nup107	Yes	mixed
alpha DNA polymerase:primase complex	GO:0005658	GO_macrocomplex	pol1, spp1, spp2, spb70, SPCC737.07c	pol1, spp1, spp2, spb70
DNA replication factor A complex	GO:0005662	GO_macrocomplex	ssb1, ssb2, ssb3	ssb1, ssb2	ssb1
nuclear origin of replication recognition complex	GO:0005664	GO_macrocomplex	orc3, orc1, orc6, orc5, orc2, orc4	orc3, orc1, orc6, orc5, orc2, orc4	orc5
DNA-directed RNA polymerase II, core complex	GO:0005665	GO_macrocomplex	rpb5, rpb2, rpb11, rpb9, rpb8, rpb1, rba50, rpb3	rpb5, rpb2, rpb11, rpb8, rpb1, rpb3
DNA-directed RNA polymerase III complex	GO:0005666	GO_macrocomplex	rpc11, rpc2, rpc82, rpb8, rpc25, rpc1, rpc31, rpc53, rpc34, rpc37	rpc11, rpc2, rpc82, rpb8, rpc25, rpc1, rpc31, rpc53, rpc34, rpc37	rpc1, rpc31	Yes	non-bypassable
transcription factor TFIID complex	GO:0005669	GO_macrocomplex	taf11, taf9, taf7, taf12, tfg3, taf4, tbp1, taf111, taf2, taf3, taf73, taf10, taf8, taf13, taf6, taf5	taf11, taf9, taf7, taf12, taf4, tbp1, taf111, taf2, taf3, taf73, taf10, taf8, taf13, taf6, taf5
transcription factor TFIIA complex	GO:0005672	GO_macrocomplex	toa1, toa2	toa1, toa2
transcription factor TFIIE complex	GO:0005673	GO_macrocomplex	tfa1, tfa2	tfa1, tfa2
transcription factor TFIIF complex	GO:0005674	GO_macrocomplex	tfg3, tfg2, tfg1	tfg2, tfg1	tfg2
anaphase-promoting complex	GO:0005680	GO_macrocomplex	nuc2, cut20, hcn1, apc14, apc11, cut23, cut9, apc5, cut4, apc10, apc13, apc15, apc2	nuc2, cut20, hcn1, apc11, cut23, cut9, apc5, cut4, apc10, apc13, apc2	cut4
DNA-directed RNA polymerase I complex	GO:0005736	GO_macrocomplex	rpc19, rpa49, rpa34, rpb8, ker1, rpa43, nuc1, rpa2	rpc19, rpa49, rpb8, rpa43, nuc1, rpa2
mitochondrial outer membrane translocase complex	GO:0005742	GO_macrocomplex	tom22, tom70, tom20, tom5, tom7, tom40	tom22, tom20, tom40	tom40
mitochondrial inner membrane presequence translocase complex	GO:0005744	GO_macrocomplex	pam17, tim15, tim17, ssc1, tim14, tim21, tim44, tim50, mgr2, mge1, tim16, tim23	tim17, ssc1, tim14, tim44, tim50, mge1, tim16, tim23	tim50, tim16	Yes	non-bypassable
mitochondrial large ribosomal subunit	GO:0005762	GO_macrocomplex	mrpl1602, mrpl19, mrpl1, mrpl25, mrp11, mrp20, img1, SPAC3A12.19, img2, mrpl40, mrpl28, pth4, mrpl9, mrp7, mrpl1601, pth3, mrpl8, mrpl24, mrp15, mrpl32, mrpl23, tam9, mrpl51, SPBC21C3.04c, SPBC2D10.08c, mrpl7, SPBC2F12.10, mrpl3, mrpl39, mrpl44, SPBC83.06c, mrpl38, new15, mrpl10, aco2, mrpl17, mrpl20, mrp49, mrpl31, rml2, mrpl22, mrpl33, mrpl12, mrpl4, mrpl37, SPCC777.17c	mrpl1602, mrpl19, mrpl25, mrp11, mrp20, img1, SPAC3A12.19, mrpl40, mrpl28, mrpl9, mrp7, mrpl1601, mrpl8, mrpl24, mrp15, mrpl32, mrpl23, mrpl51, SPBC21C3.04c, SPBC2D10.08c, mrpl7, SPBC2F12.10, mrpl3, SPBC83.06c, mrpl38, mrpl10, aco2, mrpl17, mrpl20, mrpl31, rml2, mrpl22, mrpl33, mrpl12, mrpl4, mrpl37	mrpl8, SPBC83.06c	Yes	bypassable
mitochondrial small ribosomal subunit	GO:0005763	GO_macrocomplex	cox1101, rsm7, rsm19, cox1102, mrps18, mrp51, mrp2, mrp4, mrp10, SPAC29A4.03c, rsm24, mrp17, mrps12, mrp5, mrps28, nam9, bot1, rsm25, SPBC16A3.14, rsm10, ymr31, rsm23, mug178, rsm27, mrps16, SPBC3H7.04, mrps17, mrp21, sws2, rsm18, mrps8, var1	rsm7, rsm19, mrps18, mrp51, mrp2, mrp4, mrp10, SPAC29A4.03c, rsm24, mrp17, mrps12, mrp5, mrps28, nam9, rsm25, rsm10, rsm23, rsm27, mrps16, SPBC3H7.04, mrps17, mrp21, sws2, rsm18, mrps8	mrps28, mrps17, mrp21	Yes	bypassable
Sec61 translocon complex	GO:0005784	GO_macrocomplex	sss1, SPBC19G7.17, sbh1, sec61	sss1, sec61	sec61
signal recognition particle receptor complex	GO:0005785	GO_macrocomplex	srp102, srp101	srp102, srp101
signal peptidase complex	GO:0005787	GO_macrocomplex	spc2, spc3, sec11, new19	spc3, sec11	sec11
chaperonin-containing T-complex	GO:0005832	GO_macrocomplex	cct5, cct2, cct4, cct1, cct3, cct7, cct8, cct6	cct5, cct2, cct4, cct1, cct3, cct7, cct8, cct6	cct4, cct6	Yes	non-bypassable
fatty acid synthase complex	GO:0005835	GO_macrocomplex	fas2, fas1	fas2
mRNA cap binding complex	GO:0005845	GO_macrocomplex	dcp2, dcp1, lsm1	dcp2, dcp1
nuclear cap binding complex	GO:0005846	GO_macrocomplex	cbc1, cbc2	cbc1, cbc2
mRNA cleavage factor complex	GO:0005849	GO_macrocomplex	pta1, pfs2, ysh1, yth1, iss1, SPAC22H10.05c, ssu72, pcf11, rna15, rna14, swd22, cft1, cft2, ctf1, msi2, dis2, mpe1, ppn1	pta1, pfs2, ysh1, yth1, iss1, SPAC22H10.05c, pcf11, rna15, rna14, cft1, cft2, msi2, mpe1	cft1, cft2, msi2	Yes	mixed
eukaryotic translation initiation factor 2 complex	GO:0005850	GO_macrocomplex	tif212, tif211, tif213	tif212, tif211
eukaryotic translation initiation factor 2B complex	GO:0005851	GO_macrocomplex	tif224, tif222, tif223, tif225, tif221	tif224, tif222, tif223, tif225
eukaryotic translation initiation factor 3 complex	GO:0005852	GO_macrocomplex	tif313, SPAC25G10.08, hcr1, tif33, sum1, moe1, tif38, tif32, tif35, eif6, int6	tif313, SPAC25G10.08, tif33, sum1, tif32, tif35, eif6
eukaryotic translation elongation factor 1 complex	GO:0005853	GO_macrocomplex	tef102, tef103, tef5, tef101	tef5
Arp2/3 protein complex	GO:0005885	GO_macrocomplex	arp2, arc5, arp3, arc2, arc4, arc1, arc3	arp2, arc5, arp3, arc2, arc4, arc1, arc3
6-phosphofructokinase complex	GO:0005945	GO_macrocomplex	pfk1	pfk1
anthranilate synthase complex	GO:0005950	GO_macrocomplex	trp1, trp3	trp1, trp3
CAAX-protein geranylgeranyltransferase complex	GO:0005953	GO_macrocomplex	cwg2, cwp1	cwg2, cwp1
glycine cleavage complex	GO:0005960	GO_macrocomplex	dld1, gcv2, gcv1, gcv3	dld1, gcv3
Rab-protein geranylgeranyltransferase complex	GO:0005968	GO_macrocomplex	ptb1, SPCC1620.05	ptb1, SPCC1620.05
ribonucleoside-diphosphate reductase complex	GO:0005971	GO_macrocomplex	cdc22, suc22	cdc22, suc22
cyclin/CDK positive transcription elongation factor complex	GO:0008024	GO_macrocomplex	lsk1, pch1, cdk9, lsc1, lsg1	pch1, cdk9	cdk9
oligosaccharyltransferase complex	GO:0008250	GO_macrocomplex	ost1, ost2, ost4, ost3, ost5, wbp1, swp1	ost1, ost2, ost4, ost3, wbp1, swp1
proteasome regulatory particle, base subcomplex	GO:0008540	GO_macrocomplex	rpt5, rpn10, rpt1, rpn2, rpt6, rpt2, mts4, rpt4, rpt3	rpt5, rpt1, rpn2, rpt2, mts4, rpt3	rpt2
proteasome regulatory particle, lid subcomplex	GO:0008541	GO_macrocomplex	rpn501, rpn6, rpn11, rpn15, rpn9, rpn502, rpn3, rpn12, rpn1301, rpn7, rpn8, rpn1302	rpn6, rpn11, rpn9, rpn3, rpn12, rpn7, rpn8	rpn3, rpn7	Yes	non-bypassable
epsilon DNA polymerase complex	GO:0008622	GO_macrocomplex	cdc20, dpb4, dpb2, SPCC16C4.22	cdc20, dpb2
phenylalanine-tRNA ligase complex	GO:0009328	GO_macrocomplex	frs1, frs2	frs1, frs2
riboflavin synthase complex	GO:0009349	GO_macrocomplex	rib4	rib4	rib4
eukaryotic translation initiation factor 4F complex	GO:0016281	GO_macrocomplex	SPAC1006.07, tif45, tif471, tif452	SPAC1006.07, tif45, tif471
myosin II complex	GO:0016460	GO_macrocomplex	myp2, rlc1, cdc4, myo2	cdc4, myo2
RSC complex	GO:0016586	GO_macrocomplex	arp9, snf21, ssr1, rsc58, arp42, ssr3, ssr2, rsc9, rsc4, rsc1, ssr4, rsc7, sfh1	snf21, ssr1, ssr2, rsc9, rsc7, sfh1
mediator complex	GO:0016592	GO_macrocomplex	med6, hrp1, pmc3, med20, srb10, srb6, pmc2, med13, med18, med11, srb8, pmc4, srb11, med15, med7, srb7, med14, med8, srb4, nut2, rox3, med31	srb6, med11, pmc4, med15, med7, srb7, med14, med8, srb4
mitochondrial processing peptidase complex	GO:0017087	GO_macrocomplex	mas2, qcr1	mas2, qcr1
Golgi transport complex	GO:0017119	GO_macrocomplex	cog1, cog8, cog3, cog5, cog2, cog6, cog4	cog1, cog8, cog3, cog5, cog2, cog6, cog4	cog8, cog2	Yes	mixed
translation release factor complex	GO:0018444	GO_macrocomplex	sup45, sup35	sup45, sup35
SCF ubiquitin ligase complex	GO:0019005	GO_macrocomplex	pof14, cul1, rbx1, cul3, pop2, pof1, ubc4, ned8, pop1, fbh1, skp1	cul1, rbx1, pof1, ubc4, ned8, skp1	skp1
proteasome core complex, alpha-subunit complex	GO:0019773	GO_macrocomplex	pre9, pup2, pre5, pre6, scl1, pre8, pre10	pup2, pre5, scl1, pre8, pre10	scl1
proteasome core complex, beta-subunit complex	GO:0019774	GO_macrocomplex	pam1, pup1, pre1, pts1, pre3, pre4, pup3	pam1, pup1, pre1, pts1, pre3, pre4, pup3
cytosolic large ribosomal subunit	GO:0022625	GO_macrocomplex	rpp203, rpl22, ubi1, rpl3002, rpl42, rpl44, rpl1502, rpl301, uep1, rpl14, rpl801, rpl3401, rpl1602, rpl2002, rpl3802, rpl2001, rpl4102, rpl4101, rpl2301, rpl702, rpl3202, rpl501, rpl901, rpp101, rpl13, rpl2401, rpl31, rpl2102, rpl3001, rpl1002, rpl3703, rpl1802, rpl302, rpl2501, rpl1801, rpl502, rpl3201, rpl401, rpl1001, rpl701, rpl35b, rpp202, rpl8, rpl26, rpl1701, rpl802, rpl1603, rpl102, rpl21…	rpl301, rpl3401, rpl13, rpl31, rpl2501, rpl701, rpl8, rpl402, rpl101, rpl2302, rpp0, rpl35, rpl35a	rpl2501
cytosolic small ribosomal subunit	GO:0022627	GO_macrocomplex	rps1502, rps101, rps601, rps1102, rps2401, rps2602, rps7, rps3001, rps2201, rps102, rps23, rps901, rps2801, rpl1101, rps801, tif5, rps1101, rps1001, rps502, rps1401, sum1, rps802, tif52, ubi5, rps2202, rps1602, rps2502, rps13, ubi3, rps2601, rps5, rps403, rps602, rps002, rps1202, rps29, rps27, rps1801, rps3, rps2402, rpl1102, rps21, rps1402, rps1601, rps401, rps3002, rps402, rps1901, rps902, rps2…	rps7, tif5, sum1, tif52, rps13, rps3, rps21, rps1601, rps2, rps20
TRAPP complex	GO:0030008	GO_macrocomplex	trs33, bet5, bet3, trs120, trs20, trs65, trs8501, trs31, trs8502, trs23, trs130	trs33, bet5, bet3, trs120, trs20, trs65, trs31, trs23
CCR4-NOT core complex	GO:0030015	GO_macrocomplex	mot2, not3, caf16, not1, caf4, caf1, ccr4, not2	not1
COPI vesicle coat	GO:0030126	GO_macrocomplex	glo3, sec21, sec26, sec27, sec28, cop1, ret2, ret3	glo3, sec21, sec26, sec27, cop1, ret2, ret3	sec26, cop1	Yes	non-bypassable
COPII vesicle coat	GO:0030127	GO_macrocomplex	sec24, sec16, sec13, sar1, SPBC4.03c, sec2302, sec31, vma21, sec231	sec24, sec16, sar1, SPBC4.03c, sec231	SPBC4.03c
ribonuclease P complex	GO:0030677	GO_macrocomplex	pop100, rpp1, rpp40, rpr2, pop4, pop8, pop7, pop23, pop5, rrk1	pop100, rpp1, rpp40, rpr2, pop4, pop8, pop7, pop23, pop5	pop8
preribosome, small subunit precursor	GO:0030688	GO_macrocomplex	nob1, ltv1, nop9, slx9, enp1, noc4, utp10, sqs1, utp20, nop52, yar1	nob1, nop9, enp1, noc4, utp10
Noc complex	GO:0030689	GO_macrocomplex	SPAC1142.04, SPAC1B3.09c, noc1, noc3	SPAC1142.04, SPAC1B3.09c, noc1, noc3
HOPS complex	GO:0030897	GO_macrocomplex	vam6, vps11, vps16, vps41, vps33, pep3	vps11, pep3
MBF transcription complex	GO:0030907	GO_macrocomplex	res2, cdc10, res1	cdc10, res1	res1
Smc5-Smc6 complex	GO:0030915	GO_macrocomplex	nse6, smc5, nse2, nse4, nse5, nse1, smc6, nse3	smc5, nse2, nse4, nse1, smc6, nse3
glutamyl-tRNA(Gln) amidotransferase complex	GO:0030956	GO_macrocomplex	pet112, her2, gtf1	pet112, her2, gtf1
Ino80 complex	GO:0031011	GO_macrocomplex	nht1, iec1, ies6, arp42, ies4, ino80, arp8, ies2, iec5, rvb1, pht1, act1, arp5, rvb2, alp5, iec3	ino80, rvb1, act1, rvb2, alp5	act1, rvb2	Yes	non-bypassable
Sec62/Sec63 complex	GO:0031207	GO_macrocomplex	sec62, SPAC2F3.02, sec63, sec66	sec62, sec66
NatA complex	GO:0031415	GO_macrocomplex	naa10, SPBC418.02, naa15, naa50	naa10
NatB complex	GO:0031416	GO_macrocomplex	naa25, naa20	naa25	naa25
RecQ helicase-Topo III complex	GO:0031422	GO_macrocomplex	rmi1, rqh1, top3	rmi1, top3
Dbf4-dependent protein kinase complex	GO:0031431	GO_macrocomplex	hsk1, dfp1	hsk1, dfp1
TRAMP complex	GO:0031499	GO_macrocomplex	cid14, mtl1, mtr4, air1	mtl1, mtr4
mannosyltransferase complex	GO:0031501	GO_macrocomplex	och1, SPAC1296.01c, pga1, mnn9, anp1, imt2	mnn9
Mis6-Sim4 complex	GO:0031511	GO_macrocomplex	fta6, mis6, fta2, cnl2, mal2, fta1, sim4, mis17, mis15, fta3, fta7, fta4	mis6, fta2, cnl2, mal2, fta1, sim4, mis17, mis15, fta3, fta7, fta4	mis15
mRNA cap methyltransferase complex	GO:0031533	GO_macrocomplex	pct1, ceg1	pct1, ceg1
NMS complex	GO:0031617	GO_macrocomplex	nuf2, nnf1, mis14, sos7, ndc80, spc24, mis12, mis13, spc7, spc25	nuf2, nnf1, mis14, ndc80, spc24, mis12, mis13, spc7, spc25	mis12, mis13	Yes	non-bypassable
TORC1 complex	GO:0031931	GO_macrocomplex	cka1, tel2, mip1, tor2, pop3, toc1, tco89	cka1, tel2, mip1, tor2	tor2
small-subunit processome	GO:0032040	GO_macrocomplex	utp8, utp11, mra1, imp4, imp3, nan1, utp5, mpp1, nop58, rrp9, utp14, snu13, utp7, SPAPB1A10.06c, noc4, utp4, sof1, utp10, utp6, mis3, utp18, fib1, fcf1, utp3, dip2, nop14, utp15, utp20, utp22, utp16, rrp5, utp21, utp13, utp23, utp25, rps2	utp8, utp11, mra1, imp4, imp3, nan1, utp5, mpp1, nop58, rrp9, utp14, snu13, utp7, SPAPB1A10.06c, noc4, utp4, sof1, utp10, utp6, mis3, utp18, fcf1, utp3, dip2, nop14, utp15, utp22, rrp5, utp21, utp23, utp25, rps2	fcf1, dip2, utp15	Yes	non-bypassable
DSIF complex	GO:0032044	GO_macrocomplex	spt5, spt4	spt5
SMC loading complex	GO:0032116	GO_macrocomplex	ssl3, mis4	ssl3, mis4
chromosome passenger complex	GO:0032133	GO_macrocomplex	pic1, nbl1, ark1, bir1	pic1, ark1, bir1
ERMES complex	GO:0032865	GO_macrocomplex	mdm10, mdm34, mmm1, mdm12, gem1	mdm10, mdm34, mmm1, mdm12	mmm1, mdm12	Yes	bypassable
Lsd1/2 complex	GO:0033193	GO_macrocomplex	lsd2, phf2, lsd1, phf1	lsd2, phf2, phf1
mitotic checkpoint complex	GO:0033597	GO_macrocomplex	bub3, slp1, mad2, mad3	slp1
SUMO-targeted ubiquitin ligase complex	GO:0033768	GO_macrocomplex	rfp1, rfp2, slx8	slx8	slx8
Tor2-Mei2-Ste11 complex	GO:0034064	GO_macrocomplex	mei2, tor2, ste11	tor2, ste11	tor2
VCP-NPL4-UFD1 AAA ATPase complex	GO:0034098	GO_macrocomplex	cdc48, ufd1, npl4	cdc48, ufd1, npl4
mitochondrial DNA-directed RNA polymerase complex	GO:0034245	GO_macrocomplex	mtf1, rpo41	mtf1, rpo41
Sid2-Mob1 complex	GO:0034973	GO_macrocomplex	sid2, mob1	sid2, mob1	mob1
nuclear mitotic cohesin complex	GO:0034990	GO_macrocomplex	psm3, pds5, psc3, psm1, rad21	psm3, psc3, psm1, rad21
LINC complex	GO:0034993	GO_macrocomplex	kms1, sad1, kms2	sad1, kms2	kms2
FACT complex	GO:0035101	GO_macrocomplex	pob3, spt16	spt16
NuA4 histone acetyltransferase complex	GO:0035267	GO_macrocomplex	yaf9, tra2, arp42, alp13, png1, mst1, swc4, eaf7, png2, bdc1, act1, alp5, vid21, epl1	tra2, mst1, swc4, act1, alp5, vid21, epl1	act1
Nrd1 complex	GO:0035649	GO_macrocomplex	seb1, nab3, sen1, dbl8	seb1
MCM complex	GO:0042555	GO_macrocomplex	mcm5, mcm6, mcm7, mcm2, mcm3, mcm4	mcm5, mcm6, mcm7, mcm2, mcm3, mcm4	mcm2
mitochondrial intermembrane space protein transporter complex	GO:0042719	GO_macrocomplex	tim8, tim13, tim10, tim9	tim10, tim9
mitochondrial inner membrane protein insertion complex	GO:0042721	GO_macrocomplex	tim40, tim54, tim22, sdh4	tim40, tim54, tim22
nuclear DNA replication factor C complex	GO:0043599	GO_macrocomplex	rfc4, rfc2, rfc3, rfc1, rfc5, elg1	rfc4, rfc2, rfc3, rfc1, rfc5	rfc5
delta DNA polymerase complex	GO:0043625	GO_macrocomplex	cdc1, cdm1, cdc27, cdc6	cdc1, cdc27, cdc6	cdc27
PCNA complex	GO:0043626	GO_macrocomplex	pcn1	pcn1
pyruvate dehydrogenase complex	GO:0045254	GO_macrocomplex	dld1, pda1, pkp1, pdb1, pdx1, lat1	dld1, pda1
Lid2 complex	GO:0048189	GO_macrocomplex	snt2, ash2, jmj3, lid2, sdc1	jmj3, lid2	jmj3
signal recognition particle	GO:0048500	GO_macrocomplex	SPAC17H9.07, srp14, sec65, srp68, srp54, srp72, srp7	SPAC17H9.07, srp54, srp72
tRNA-specific adenosine-34 deaminase complex	GO:0052718	GO_macrocomplex	tad3, tad2	tad3, tad2
ASTRA complex	GO:0070209	GO_macrocomplex	asa1, tel2, rvb1, tti2, rvb2, tra1, tti1	asa1, tel2, rvb1, tti2, rvb2, tti1	rvb2
PeBoW complex	GO:0070545	GO_macrocomplex	ytm1, ppp1, erb1	ytm1, ppp1, erb1
P-TEFb-cap methyltransferase complex	GO:0070693	GO_macrocomplex	cdk9, pcm1	cdk9, pcm1	cdk9
RNA polymerase I core factor complex	GO:0070860	GO_macrocomplex	rrn7, rrn6, rrn11	rrn7, rrn6, rrn11	rrn11
Ddb1-Ckn1 complex	GO:0070912	GO_macrocomplex	ddb1, ckn1	ckn1	ckn1
inositol phosphoceramide synthase complex	GO:0070916	GO_macrocomplex	kei1, aur1	kei1, aur1
TFIIK complex	GO:0070985	GO_macrocomplex	mcs6, pmh1, mcs2	mcs6, pmh1, mcs2
Cdc42 GTPase complex	GO:0071521	GO_macrocomplex	cdc42, scd1, ras1, scd2, shk1, skb1	cdc42, shk1
box H/ACA RNP complex	GO:0072588	GO_macrocomplex	cbf5, nop10, gar1, snR30	cbf5, nop10, gar1
FAR/SIN/STRIPAK complex	GO:0090443	GO_macrocomplex	ppa3, csc4, paa1, far8, far11, far10	paa1
Rix1 complex	GO:0097344	GO_macrocomplex	crb3, ipi1, rix1	crb3, ipi1, rix1
spliceosomal snRNP complex	GO:0097525	GO_macrocomplex	snu66, usp101, rna4, sap114, snu23, sap145, usp108, ini1, smb1, smd1, prp10, prp3, smd2, lsm6, sap49, aar2, usp104, spp42, snu13, brr2, prp12, prp31, SPBC11C11.01, sme1, uap2, spf38, usp109, prp24, lea1, cdc28, prp38, smd3, lsm5, sap10, cwf10, sap62, sap14, lsm4, sap61, smf1, smg1, usp102, usp105, prp1, lin1, usp107, cwf29, msl1, lsm3, usp103, SPCC162.01c, lsm2, dim1, luc7, lsm7	snu66, usp101, rna4, sap114, sap145, usp108, ini1, smb1, smd1, prp10, prp3, smd2, lsm6, sap49, usp104, spp42, snu13, brr2, prp12, prp31, sme1, uap2, usp109, prp24, lea1, cdc28, prp38, lsm5, cwf10, sap62, lsm4, sap61, smf1, smg1, usp105, prp1, usp107, msl1, lsm3, usp103, lsm2, dim1, luc7, lsm7	prp31, sap61, msl1, usp103	Yes	non-bypassable
CENP-A recruiting complex	GO:0098654	GO_macrocomplex	mis19, mis20, mis16, mis18	mis19, mis16, mis18	mis19
Iml1 complex	GO:1990130	GO_macrocomplex	npr2, iml1, npr3	npr3
Mmi1 nuclear focus complex	GO:1990251	GO_macrocomplex	red1, rrp6, iss10, pab2, dis3, pla1, mmi1	rrp6, dis3, pla1, mmi1	pla1
NURS complex	GO:1990477	GO_macrocomplex	red1, mtl1, iss10, red5, pir2, rmn1	mtl1, red5, pir2	red5, pir2	Yes	bypassable
Clr6 histone deacetylase complex I	GO:1990483	GO_macrocomplex	laf1, png3, sds3, prw1, mug165, pst1, pst3, clr6, rxt2, rxt3, laf2, nts1	sds3, pst1, pst3, clr6, rxt3	pst3, clr6	Yes	bypassable
separase-securin complex	GO:1990520	GO_macrocomplex	cut2, cut1	cut2, cut1
tubulin folding cofactor complex	GO:1990727	GO_macrocomplex	alp21, tbc1, alp1	alp21, tbc1, alp1
pof6_sip1	binding_module_1	binding_module	pof6, sip1	pof6, sip1	sip1
spg1_cdc11	binding_module_2	binding_module	spg1, cdc11	spg1, cdc11
spg1_cdc7	binding_module_3	binding_module	spg1, cdc7	spg1, cdc7
spg1_etd1	binding_module_4	binding_module	spg1, etd1	spg1, etd1
cdc45_sld3	binding_module_5	binding_module	cdc45, sld3	cdc45, sld3
ebp2_brx1	binding_module_6	binding_module	ebp2, brx1	ebp2, brx1	brx1
ebp2_rrs1	binding_module_7	binding_module	ebp2, rrs1	ebp2, rrs1
pmo25_nak1	binding_module_8	binding_module	pmo25, nak1	pmo25, nak1
fcp1_rpb4	binding_module_9	binding_module	fcp1, rpb4	fcp1, rpb4	rpb4
rsd1_prp11	binding_module_10	binding_module	rsd1, prp11	rsd1, prp11
cdc12_cdc3	binding_module_11	binding_module	cdc12, cdc3	cdc12, cdc3
cdc12_cdc15	binding_module_12	binding_module	cdc12, cdc15	cdc12, cdc15
cdc17_dna2	binding_module_13	binding_module	cdc17, dna2	cdc17, dna2
byr4_cdc16	binding_module_14	binding_module	byr4, cdc16	byr4, cdc16
plo1_cut12	binding_module_15	binding_module	plo1, cut12	plo1, cut12	cut12
plo1_sid4	binding_module_16	binding_module	plo1, sid4	plo1, sid4
rad4_cdc23	binding_module_17	binding_module	rad4, cdc23	rad4, cdc23
rad4_drc1	binding_module_18	binding_module	rad4, drc1	rad4, drc1
cdc25_cdc2	binding_module_19	binding_module	cdc25, cdc2	cdc25, cdc2	cdc2
cut7_cdc2	binding_module_20	binding_module	cut7, cdc2	cut7, cdc2	cdc2
drc1_cdc2	binding_module_21	binding_module	drc1, cdc2	drc1, cdc2	cdc2
cdc16_cdc11	binding_module_22	binding_module	cdc16, cdc11	cdc16, cdc11
ubc11_ptr3	binding_module_23	binding_module	ubc11, ptr3	ubc11, ptr3
sog2_nak1	binding_module_24	binding_module	sog2, nak1	sog2, nak1
cdc24_dna2	binding_module_25	binding_module	cdc24, dna2	cdc24, dna2
rpf2_rrs1	binding_module_26	binding_module	rpf2, rrs1	rpf2, rrs1
sid1_cdc14	binding_module_27	binding_module	sid1, cdc14	sid1, cdc14
rpb7_rpb6	binding_module_28	binding_module	rpb7, rpb6	rpb7, rpb6
rpb7_rpb4	binding_module_29	binding_module	rpb7, rpb4	rpb7, rpb4	rpb4
scm3_cnp1	binding_module_30	binding_module	scm3, cnp1	scm3, cnp1
cdc2_cdc37	binding_module_31	binding_module	cdc2, cdc37	cdc2, cdc37	cdc2
cdc2_cdc13	binding_module_32	binding_module	cdc2, cdc13	cdc2, cdc13	cdc2, cdc13	Yes	non-bypassable
spi1_pim1	binding_module_33	binding_module	spi1, pim1	spi1, pim1
spi1_sbp1	binding_module_34	binding_module	spi1, sbp1	spi1, sbp1	sbp1
sid4_cdc11	binding_module_35	binding_module	sid4, cdc11	sid4, cdc11
mob2_orb6	binding_module_36	binding_module	orb6, mob2	orb6, mob2
orb6_nak1_mor2	binding_module_37	binding_module	orb6, nak1, mor2	orb6, nak1, mor2
