# Supplementary material for: Systematic analysis reveals the prevalence and principles of bypassable gene essentiality
Source: Nat Commun. 2019 Mar 1;10:1002. doi: 10.1038/s41467-019-08928-1 (PMC6397241; doi:10.1038/s41467-019-08928-1)
Supplement: Supplementary file 7 — Supplementary Data 4 [file 41467_2019_8928_MOESM7_ESM.xlsx]

## Sheet: Sup_Data_4
Supplementary Data 4. Complex features correlated with bypassability (related to Fig. 4b).
Complex_name	Slow_spore_lethality (ratio of genes with slow spore lethality)	Hermes_density	Dispensability_in_Sc (ratio of genes without essential Sc orthologs)	Evolutionary_rate	dN/dS	Disorder	Broad_conservation	mRNA_abundance	CAI	Essential_genes_in_the_complex	Bypassable_genes_on_chrII-L	Non-bypassable_genes_on_chrII-L
THO complex	1	13.5	1	0.81	0.12085	0.45515	184	1.31613	0.39	tho2, tho1
GARP complex	1	7.5	1	0.765	0.12905	0.2932	183.5	0.666712	0.389	vps54, vps53, vps51, vps52
Clr6 histone deacetylase complex I''	0.8	20	1	0.55	0.0757	0.5393	24	1.72247	0.413	sds3, pst1, pst3, clr6, rxt3	pst3, clr6
NURS complex	1	16	1	0.7	0.1097	0.5025	78	1.1375	0.395	mtl1, red5, pir2	red5, pir2
Lsd1/2 complex	1	21	1	0.76	0.1086	0.5575	12	1.1375	0.407	lsd2, phf2, phf1
MBF transcription complex	0.5	12.5	1	0.575	0.09145	0.33685	75.5	0.953445	0.419	cdc10, res1	res1
Dbf4-dependent protein kinase complex	0.5	6	NA	0.47	0.1109	0.43005	128	1.20027	0.383	hsk1, dfp1
HOPS complex	1	31.5	1	0.69	0.1123	0.08255	208.5	0.87423	0.4105	vps11, pep3
glutamyl-tRNA(Gln) amidotransferase complex	1	43	1	0.735	0.1218	0.0234	222	0.137504	0.368	gta2, gta1, gta3
RecQ helicase-Topo III complex	1	26	1	0.385	0.09525	0.24045	155.5	-0.0249525	0.365	rmi1, top3
nuclear cap binding complex	1	26.5	1	0.425	0.0551	0.3804	184.5	1.60082	0.3915	cbc1, cbc2
ERMES complex	0.75	25.5	1	0.595	0.0712	0.3735	76	0.0817494	0.4025	mdm10, mdm34, mmm1, mdm12	mmm1, mdm12
CENP-A recruiting complex	0.666667	31	1	0.49	0.0989	0.1395	55	0.485427	0.388	mis19, mis16, mis18		mis19
mitochondrial large ribosomal subunit	0.972222	43.5	0.941176	0.57	0.1148	0.3036	90.5	1.26303	0.372	mrpl1602, mrpl19, mrpl25, mrp11, mrp20, img1, SPAC3A12.19, mrpl40, mrpl28, mrpl9, mrp7, mrpl1601, mrpl8, mrpl24, mrp15, mrpl32, mrpl23, mrpl51, SPBC21C3.04c, SPBC2D10.08c, mrpl7, SPBC2F12.10, mrpl3, SPBC83.06c, mrpl38, mrpl10, aco2, mrpl17, mrpl20, mrpl31, rml2, mrpl22, mrpl33, mrpl12, mrpl4, mrpl37	mrpl8, SPBC83.06c
mitochondrial small ribosomal subunit	1	31	0.863636	0.575	0.1123	0.2521	80	1.32193	0.346	rsm7, rsm19, mrps18, mrp51, mrp2, mrp4, mrp10, mrps9, rsm24, mrp17, mrps12, mrp5, mrps28, nam9, rsm25, rsm10, rsm23, rsm27, mrps16, SPBC3H7.04, mrps17, mrp21, sws2, rsm18, mrps8	mrps28, mrps17, mrp21
mitochondrial DNA-directed RNA polymerase complex	1	25.5	1	0.795	0.0929	0.1331	112	0.22445	0.378	mtf1, rpo41
Lid2 complex	1	29.5	1	0.81	0.1025	0.2833	79	1.16096	0.3975	jmj3, lid2	jmj3
tubulin folding cofactor complex	0.333333	20	1	0.92	0.1527	0.135	167	-0.286304	0.374	alp21, tbc1, alp1
CAAX-protein geranylgeranyltransferase complex	1	32.5	0	0.675	0.11095	0.01275	182	0.374231	0.4315	cwg2, cwp1
tRNA-specific adenosine-34 deaminase complex	1	30	0	0.48	0.10005	0.1256	109	1.10082	0.3655	tad3, tad2
RNA polymerase I core factor complex	0.666667	12	0	0.89	0.1508	0.3035	11	0.584963	0.395	rrn7, rrn6, rrn11		rrn11
nuclear telomere cap complex	1	22.5	0.5	0.9	0.1499	0.4165	8	0.200269	0.37	teb1, pot1, tpz1, stn1
RNA polymerase I upstream activating factor complex	0.666667	22	0.333333	0.97	0.1585	0.352	1	0.765535	0.403	rrn10, rrn5, acr1
SMC loading complex	1	26.5	0	0.84	0.15045	0.2468	75.5	0.531751	0.389	ssl3, mis4
mitochondrial inner membrane protein insertion complex	1	30	0	0.74	0.08995	0.3718	74	1.58496	0.413	tim40, tim54, tim22
transcription factor TFIIIC complex	1	16	0.25	0.72	0.10515	0.2967	65.5	0.705713	0.3815	sfc1, sfc6, sfc3, sfc9	sfc9
mediator complex	0.888889	19	0.111111	0.73	0.1203	0.4338	21	0.485427	0.402	srb6, med11, pmc4, med15, med7, srb7, med14, med8, srb4
mRNA cap binding complex	1	27	0	0.68	0.0951	0.35965	46.5	0.169569	0.389	dcp2, dcp1
ribonuclease MRP complex	0.888889	5	0	0.695	0.1128	0.2786	27.5	0.137504	0.358	pop100, rmp1, rpp1, pop4, pop8, pop7, pop23, rpp21, pop5		pop8
ribonuclease P complex	0.777778	13	0.111111	0.65	0.1128	0.1574	60	0.137504	0.363	pop100, rpp1, rpp40, rpr2, pop4, pop8, pop7, pop23, pop5		pop8
exocyst	0.428571	13	0	0.83	0.11925	0.3362	129	0.765535	0.411	sec10, sec3, exo84, sec15, sec6, sec5, sec8
ASTRA complex	0.666667	14	0	0.77	0.12155	0.14585	126.5	0.758008	0.4025	asa1, tel2, rvb1, tti2, rvb2, tti1		rvb2
mRNA cap methyltransferase complex	0.5	11.5	0	0.56	0.1045	0.22305	115	0.353321	0.4075	pct1, ceg1
tRNA-intron endonuclease complex	0.75	18	0	0.63	0.10015	0.30955	110.5	0.470553	0.371	sen15, sen2, sen34, sen54
NMS complex	0.666667	6	0	0.62	0.1088	0.5252	57	0.485427	0.39	nuf2, nnf1, mis14, ndc80, spc24, mis12, mis13, spc7, spc25		mis12, mis13
Smc5-Smc6 complex	1	18	0	0.525	0.1093	0.4427	142	1.1375	0.39	smc5, nse2, nse4, nse1, smc6, nse3
nuclear origin of replication recognition complex	0.833333	9	0	0.585	0.0751	0.41875	136.5	0.581749	0.375	orc3, orc1, orc6, orc5, orc2, orc4		orc5
Mis6-Sim4 complex	1	9	0.818182	0.92	0.1833	0.3496	3	-0.0892673	0.376	mis6, fta2, cnl2, mal2, fta1, sim4, mis17, mis15, fta3, fta7, fta4		mis15
mitochondrial sorting and assembly machinery complex	1	16	0.5	0.66	0.1764	0.1255	87	0.678072	0.425	sam50, mdm10, mtx1
separase-securin complex	0	9.5	0	0.94	0.1865	0.3294	15	0.874231	0.3825	cut2, cut1
Rix1 complex	0	7	0	0.62	0.1198	0.3584	63	1.53605	0.383	crb3, ipi1, rix1
Golgi transport complex	0	8	0.571429	0.84	0.1332	0.2317	108	0.485427	0.389	cog1, cog8, cog3, cog5, cog2, cog6, cog4	cog8	cog2
oligosaccharyltransferase complex	0	6	0.2	0.64	0.2006	0.1218	183	2.97896	0.501	ost1, ost2, ost4, ost3, wbp1, swp1
Noc complex	0.25	10.5	0	0.545	0.1407	0.3964	202.5	2.18369	0.4115	noc201, noc202, noc1, noc3
signal peptidase complex	0	17	0	0.435	0.1334	0.0454	205	1.36123	0.3835	spc3, sec11		sec11
signal recognition particle receptor complex	0	5	0	0.545	0.16	0.20735	201	1.07039	0.4245	srp102, srp101
LINC complex	1	23.5	0.5	0.89	0.1262	0.6791	7.5	0.0608393	0.395	sad1, kms2		kms2
chromosome passenger complex	0	4	0.5	0.85	0.1187	0.7472	61	1.1375	0.387	pic1, ark1, bir1
RSC complex	0.833333	10.5	0.4	0.375	0.077	0.41365	101.5	1.82653	0.408	snf21, ssr1, ssr2, rsc9, rsc7, sfh1
nuclear pore	0.5	9	0.294118	0.58	0.07735	0.21245	162.5	1.65517	0.4175	nup189, cut11, crm1, kap95, nup45, nup146, nsp1, kap104, pci2, mtr10, rae1, nup85, nup44, kap109, gle1, nup120, nup107, nup211, nup97, nup186, sac3, cut15	nup107	gle1
NuA4 histone acetyltransferase complex	0.714286	11	0.2	0.41	0.0749	0.2937	138	1.63227	0.403	tra2, mst1, swc4, act1, alp5, vid21, epl1		act1
Sec62/Sec63 complex	0.5	31.5	0.5	0.405	0.0783	0.33495	112	2.13152	0.4415	sec62, sec66
TRAMP complex	0.5	24.5	NA	0.47	0.0288	0.2226	158	1.55049	0.4465	mtl1, mtr4
VCP-NPL4-UFD1 AAA ATPase complex	0.666667	19	0.333333	0.37	0.065	0.2221	213	1.67807	0.441	cdc48, ufd1, npl4
TRAPP complex	0.625	23.5	0.25	0.345	0.1017	0.2012	168	0.689256	0.392	trs33, bet5, bet3, trs120, trs20, trs65, trs31, trs23
signal recognition particle	0.333333	23	0	0.58	0.0995	0.2567	173	1.926	0.432	srp21, srp54, srp72
P-TEFb-cap methyltransferase complex	0.5	29	0	0.48	0.09	0.342	187.5	1.57039	0.4035	cdk9, pcm1	cdk9
transcription factor TFIIA complex	0.5	12.5	0	0.25	0.04275	0.43155	175	2.20197	0.412	toa1, toa2
transcription factor TFIID complex	0.6	14	0	0.22	0.05195	0.4234	152	1.48543	0.406	taf11, taf9, taf7, taf12, taf4, tbp1, taf111, taf2, taf3, taf73, taf10, taf8, taf13, taf6, taf5
mRNA cleavage factor complex	0.384615	7	0	0.33	0.05535	0.3941	154	1.72247	0.414	pta1, pfs2, ysh1, yth1, iss1, SPAC22H10.05c, pcf11, rna15, rna14, cft1, cft2, msi2, mpe1	msi2	cft1, cft2
transcription factor TFIIE complex	0.5	19.5	0	0.25	0.0341	0.4945	185.5	1.49275	0.426	tfa1, tfa2
Prp19 complex	0.214286	12.5	0.307692	0.325	0.0533	0.3962	209.5	1.48543	0.3955	prp19, smd2, cwf2, spp42, cdc5, cwf3, cwf10, cwf7, cwf4, cwf15, syf2, prp5, prp45, cwf5	cwf15	cwf7, prp5
spliceosomal snRNP complex	0.386364	11	0.190476	0.23	0.0504	0.29455	208	1.65517	0.405	snu66, usp101, rna4, sap114, sap145, usp108, ini1, smb1, smd1, prp10, prp3, smd2, lsm6, sap49, usp104, spp42, snu13, brr2, prp12, prp31, sme1, uap2, usp109, prp24, lea1, cdc28, prp38, lsm5, cwf10, sap62, lsm4, sap61, smf1, smg1, usp105, prp1, usp107, msl1, lsm3, usp103, lsm2, dim1, luc7, lsm7		prp31, sap61, msl1, usp103
Mmi1 nuclear focus complex	0.5	11.5	0.5	0.315	0.06185	0.3081	202	1.98864	0.415	rrp6, dis3, pla1, mmi1		pla1
mitochondrial inner membrane presequence translocase complex	0.25	12	0	0.31	0.0775	0.3668	189.5	2.68926	0.478	tim17, ssc1, tim14, tim44, tim50, mge1, tim16, tim23		tim50, tim16
TORC1 complex	0.5	20.5	0	0.16	0.0405	0.1795	197	1.84744	0.398	cka1, tel2, mip1, tor2		tor2
SCF ubiquitin ligase complex	0.666667	14.5	0.2	0.06	0.03625	0.1946	209	1.53261	0.4465	cul1, rbx1, pof1, ubc4, ned8, skp1		skp1
MCM complex	0.5	8.5	0	0.095	0.0319	0.2856	232.5	1.60862	0.417	mcm5, mcm6, mcm7, mcm2, mcm3, mcm4		mcm2
core TFIIH complex	0.4	8	0	0.18	0.0339	0.245	220	0.925999	0.407	tfb1, ptr8, rad15, tfb4, ssl1		tfb4
myosin II complex	0	14.5	NA	0.28	0.0387	0.3043	137	2.17099	0.458	cdc4, myo2
Sid2-Mob1 complex	0	12.5	0	0.27	0.04485	0.332	158	1.03519	0.4435	sid2, mob1		mob1
DNA replication factor A complex	0	23	0	0.11	0.03735	0.29685	209	1.76865	0.437	ssb1, ssb2		ssb1
DNA-directed RNA polymerase III complex	0.1	10	0	0.19	0.05115	0.1856	215	1.63152	0.417	rpc11, rpc2, rpc82, rpb8, rpc25, rpc1, rpc31, rpc53, rpc34, rpc37		rpc1, rpc31
eukaryotic translation initiation factor 2B complex	0	11.5	0	0.2	0.04845	0.1677	206.5	2.13601	0.423	tif224, tif222, tif223, tif225
nuclear exosome (RNase complex)	0.1	20	0.111111	0.315	0.0555	0.17785	200.5	1.45345	0.392	rrp6, rrp40, rrp4, rrp41, rrp46, rrp42, rrp43, mtr3, dis3, rrp45		rrp46
small-subunit processome	0.21875	12	0	0.335	0.0635	0.237	204.5	1.96347	0.435	utp8, utp11, mra1, imp4, imp3, nan1, utp5, mpp1, nop58, rrp9, utp14, snu13, utp7, SPAPB1A10.06c, noc4, utp4, sof1, utp10, utp6, mis3, utp18, fcf1, utp3, dip2, nop14, utp15, utp22, rrp5, utp21, utp23, utp25, rps2		fcf1, dip2, utp15
preribosome, small subunit precursor	0.4	18	0	0.39	0.0765	0.2305	190	1.926	0.424	nob1, nop9, enp1, noc4, utp10
epsilon DNA polymerase complex	0	5	0	0.415	0.0508	0.1967	208.5	0.320773	0.404	cdc20, dpb2
alpha DNA polymerase:primase complex	0	6	0	0.315	0.05255	0.2564	215	0.907788	0.3995	pol1, spp1, spp2, spb70
glycosylphosphatidylinositol-N-acetylglucosaminyltransferase (GPI-GnT) complex	0	10	0	0.19	0.06265	0.1348	187	0	0.372	gpi1, gpi3, gpi2		gpi3
nuclear condensin complex	0.2	5	0	0.45	0.0653	0.496	201	0.847997	0.41	cut3, cnd1, cut14, cnd3, cnd2		cut3
nuclear mitotic cohesin complex	0.5	4	0	0.545	0.086	0.5186	193	1.16957	0.4255	psm3, psc3, psm1, rad21
transcription factor TFIIIB complex	0.333333	8	0	0.22	0.0498	0.414	138.5	-0.104697	0.423	tbp1, brf1, bdp1
gamma-tubulin complex	0.5	5.5	0	0.53	0.0955	0.21045	201.5	0.584963	0.4205	pcp1, gtb1, alp4, alp6		alp6
Rab-protein geranylgeranyltransferase complex	0.5	5	0	0.4	0.0777	0.07575	196	0.625481	0.402	ptb1, bet4
delta DNA polymerase complex	0.333333	8	0.333333	0.5	0.10115	0.163	223	1.1375	0.448	cdc1, cdc27, cdc6		cdc27
anaphase-promoting complex	0.909091	6	0.272727	0.565	0.08485	0.1357	163	-0.37707	0.397	nuc2, cut20, hcn1, apc11, cut23, cut9, apc5, cut4, apc10, apc13, apc2		cut4
GINS complex	1	12	0	0.215	0.05605	0.11925	195	1.33678	0.3715	psf3, psf2, psf1, sld5		psf2
nuclear DNA replication factor C complex	1	13	0	0.14	0.0415	0.0789	237	1.58496	0.389	rfc4, rfc2, rfc3, rfc1, rfc5		rfc5
TFIIK complex	1	11	0	0.34	0.068	0.2019	181	0.765535	0.455	mcs6, pmh1, mcs2
inositol phosphoceramide synthase complex	0	26	0	0.45	0.0688	0.2646	69	1.66096	0.4815	kei1, aur1
box H/ACA RNP complex	0.666667	20	0	0.12	0.0563	0.3101	208	4	0.434	cbf5, nop10, gar1
Cdc42 GTPase complex	1	21	0.5	0.22	0.0078	0.3524	206	2.66096	0.4595	cdc42, shk1
mitochondrial outer membrane translocase complex	0.666667	8	0	0.15	0.0602	0.3882	143	3.05311	0.558	tom22, tom20, tom40		tom40
eukaryotic translation initiation factor 2 complex	0	8	0	0.085	0.0261	0.3749	228.5	4.16096	0.558	tif212, tif211
translation release factor complex	0	3.5	0	0.115	0.02925	0.26005	242	3.42587	0.5465	erf1, sup35
eukaryotic translation initiation factor 4F complex	0	12	NA	0.08	0.0562	0.2661	235	4.70044	0.464	tif1, tif45, tif471
proteasome core complex, beta-subunit complex	0	4	0	0.11	0.0335	0.1106	236	2.45943	0.47	pam1, pup1, pre1, pts1, pre3, pre4, pup3
proteasome regulatory particle, lid subcomplex	0.142857	7	0	0.18	0.04315	0.1378	231	2.60881	0.476	rpn6, rpn11, rpn9, rpn3, rpn12, rpn7, rpn8		rpn3, rpn7
mitochondrial processing peptidase complex	0	7.5	0	0.215	0.0349	0.1188	233	2.99774	0.4375	mas2, qcr1
Arp2/3 protein complex	0	3	0.142857	0.13	0.0403	0.1522	196	2.848	0.487	arp2, arc5, arp3, arc2, arc4, arc1, arc3
COPI vesicle coat	0.285714	9	0.142857	0.22	0.0502	0.1553	228	3.03562	0.457	glo3, sec21, sec26, sec27, cop1, ret2, ret3		sec26, cop1
DNA-directed RNA polymerase I complex	0.166667	11.5	0.166667	0.12	0.0425	0.12205	202.5	2.61882	0.44	rpc19, rpa49, rpb8, rpa43, nuc1, rpa2
chaperonin-containing T-complex	0	10	0	0.05	0.022	0.0662	237	3.45943	0.4625	cct5, cct2, cct4, cct1, cct3, cct7, cct8, cct6		cct4, cct6
proteasome core complex, alpha-subunit complex	0	8	0	0.08	0.0261	0.0533	230	2.98185	0.443	pup2, pre5, scl1, pre8, pre10		scl1
DNA-directed RNA polymerase II, core complex	0.166667	6	0	0.045	0.02435	0.11635	221.5	2.27791	0.4465	rpb5, rpb2, rpb11, rpb8, rpb1, rpb3
Ino80 complex	0.4	2	0	0.08	0.0234	0.1053	232	2.40599	0.434	ino80, rvb1, act1, rvb2, alp5		act1, rvb2
proteasome regulatory particle, base subcomplex	0	7.5	0	0.025	0.01885	0.2019	239	3.08706	0.488	rpt5, rpt1, rpn2, rpt2, mts4, rpt3		rpt2
PeBoW complex	0	8	0	0.28	0.0575	0.2283	222	2.94486	0.47	ytm1, ppp1, erb1
COPII vesicle coat	0.2	4	0	0.25	0.0356	0.2495	220	3.15381	0.453	sec24, sec16, sar1, sfb3, sec231		sfb3
phenylalanine-tRNA ligase complex	0	4	0	0.165	0.0494	0.05815	252.5	3.48749	0.5345	frs1, frs2
eukaryotic translation initiation factor 3 complex	0.285714	10	0.285714	0.12	0.035	0.1623	215	4.24793	0.538	tif313, SPAC25G10.08, tif33, sum1, tif32, tif35, eif6
ribonucleoside-diphosphate reductase complex	0	7.5	NA	0.065	0.014	0.11795	250	3.79248	0.633	cdc22, suc22
astral microtubule	0	5.5	0	0.025	0.0132	0.0564	238.5	4.32193	0.5945	nda2, nda3
Sec61 translocon complex	0	8.5	0	0.11	0.0762	0.1135	221.5	2.76538	0.6245	sss1, sec61		sec61
transcription factor TFIIF complex	0	27	0	0.23	0.04945	0.65725	143	1.56051	0.423	tfg2, tfg1		tfg2
commitment complex	0.666667	21	0.333333	0.26	0.0561	0.5971	209	1.88752	0.4	usp101, smd1, usp104, uaf2, cbc2, prp2, usp105, usp103, bpb1		prp2, usp103
anthranilate synthase complex	0	18	1	0.2	0.04325	0.0991	111.5	2.95513	0.4525	trp1, trp3
vacuolar proton-transporting V-type ATPase, V1 domain	0	20	1	0.285	0.0804	0.15565	225	3.06113	0.4795	vma4, vma1, vma2, vma13, vma5, vma10, vma7, vma8
vacuolar proton-transporting V-type ATPase, V0 domain	0.166667	41	1	0.08	0.0366	0.0681	227	1.92149	0.4855	vph1, vma6, vma3, vma16, vma11, vma9		vma9
pyruvate dehydrogenase complex	0.5	46	1	0.19	0.0877	0.1176	248	3.79248	0.592	dld1, pda1
glycine cleavage complex	1	38	1	0.34	0.1171	0.1466	237.5	4.05426	0.5245	dld1, gcv3
mitochondrial intermembrane space protein transporter complex	1	77	NA	0.255	0.0016	0.3815	200	1.85685	0.5675	tim10, tim9
Tor2-Mei2-Ste11 complex	0.5	59.5	1	0.515	0.0246	0.39305	112.5	1.32768	0.407	tor2, ste11		tor2
cyclin/CDK positive transcription elongation factor complex	0.5	48	0.5	0.55	0.09	0.40635	178	1.80322	0.3825	pch1, cdk9	cdk9
cytosolic small ribosomal subunit	0.3	16.5	0.142857	0.025	0.0304	0.16975	230	7.17215	0.7405	rps7, tif5, sum1, tif52, rps13, rps3, rps21, rps1601, rps2, rps20
cytosolic large ribosomal subunit	0.384615	9	0	0.05	0.06565	0.2351	232.5	6.64386	0.767	rpl301, rpl3401, rpl13, rpl31, rpl2501, rpl701, rpl8, rpl402, rpl101, rpl2302, rpp0, rpl35, rpl35a	rpl2501
