# Supplementary material for: Systematic analysis reveals the prevalence and principles of bypassable gene essentiality
Source: Nat Commun. 2019 Mar 1;10:1002. doi: 10.1038/s41467-019-08928-1 (PMC6397241; doi:10.1038/s41467-019-08928-1)
Supplement: Supplementary file 8 — Supplementary Data 5 [file 41467_2019_8928_MOESM8_ESM.xlsx]

## Sheet: Sup_Data_5
Supplementary Data 5. RNA-seq data.
Gene_name	Gene_systematic_name	Log2-transformed_fold_change (erh1_deletion/WT)	Adjusted_p_value (erh1_deletion/WT)	Log2-transformed_fold_change(erh1_deletion_mmi1-LZ/WT)	Adjusted_p_value (erh1_deletion_mmi1-LZ/WT)	Upregulated in erh1_deletion (adjusted p < 0.01)	Upregulated in erh1_deletion_Mmi1-LZ (adjusted p < 0.01)
SPAC1002.01	SPAC1002.01	-0.50993	1	0.228877	1	No	No
pom34	SPAC1002.02	0.062702	1	0.017168	1	No	No
gls2	SPAC1002.03c	-0.532501	1	-0.0514795	1	No	No
taf11	SPAC1002.04c	0.365981	1	-0.0190955	1	No	No
jmj2	SPAC1002.05c	-0.728697	1	-0.223579	1	No	No
bqt2	SPAC1002.06c	2.86982	1	0.482712	1	No	No
ats1	SPAC1002.07c	0.384799	1	0.147236	1	No	No
mtf1	SPAC1002.08c	0.193909	1	-0.0224506	1	No	No
dld1	SPAC1002.09c	-0.554134	1	-0.132648	1	No	No
sgt1	SPAC1002.10c	-0.0141566	1	0.165683	1	No	No
gaa1	SPAC1002.11	0.341203	1	-0.276976	1	No	No
SPAC1002.12c	SPAC1002.12c	-0.92331	0.748337	-0.0292524	1	No	No
psu1	SPAC1002.13c	-0.315596	1	-0.09852	1	No	No
itt1	SPAC1002.14	-0.146041	1	-0.0115382	1	No	No
pmc5	SPAC1002.15c	0.243569	1	0.208392	1	No	No
SPAC1002.16c	SPAC1002.16c	0.443065	1	0.476018	1	No	No
urg2	SPAC1002.17c	-0.606555	1	0.392219	1	No	No
urg3	SPAC1002.18	-0.714188	1	0.201452	1	No	No
urg1	SPAC1002.19	-0.876758	0.80885	0.180437	1	No	No
SPAC1002.20	SPAC1002.20	0.596801	1	-0.73968	1	No	No
psp3	SPAC1006.01	-0.348373	1	-0.363009	1	No	No
asa1	SPAC1006.02	0.320841	1	0.0792711	1	No	No
red1	SPAC1006.03c	0.366165	1	0.195041	1	No	No
mcp3	SPAC1006.04c	1.7955	0.500351	0.808252	1	No	No
och1	SPAC1006.05c	-0.221931	1	-0.100562	1	No	No
rgf2	SPAC1006.06	0.130976	1	-0.0738525	1	No	No
SPAC1006.07	SPAC1006.07	0.646522	1	0.246479	1	No	No
etd1	SPAC1006.08	0.101476	1	-0.397346	1	No	No
win1	SPAC1006.09	-0.0771488	1	0.133099	1	No	No
SPAC1039.01	SPAC1039.01	-1.70777	0.0239227	0.35752	1	No	No
SPAC1039.02	SPAC1039.02	-1.28713	0.221571	-0.137041	1	No	No
SPAC1039.03	SPAC1039.03	-0.601798	1	-0.0708972	1	No	No
SPAC1039.04	SPAC1039.04	-0.19312	1	0.0690366	1	No	No
klf1	SPAC1039.05c	-0.685919	1	0.106842	1	No	No
SPAC1039.06	SPAC1039.06	-0.931585	0.763559	0.254325	1	No	No
SPAC1039.07c	SPAC1039.07c	-1.09422	0.47689	0.324069	1	No	No
SPAC1039.08	SPAC1039.08	-0.886914	0.963307	0.447425	1	No	No
isp5	SPAC1039.09	-2.0215	0.00289192	0.00801521	1	No	No
mmf2	SPAC1039.10	-1.82151	0.0175902	0.260062	1	No	No
gto1	SPAC1039.11c	0.812313	1	-0.208989	1	No	No
kha1	SPAC105.01c	-0.332366	1	-0.09769	1	No	No
SPAC105.02c	SPAC105.02c	0.127676	1	-0.00177787	1	No	No
SPAC105.03c	SPAC105.03c	-0.472917	1	-0.194976	1	No	No
pta1	SPAC1071.01c	-0.373507	1	-0.0658946	1	No	No
mms19	SPAC1071.02	-0.184265	1	-0.164602	1	No	No
SPAC1071.03c	SPAC1071.03c	-0.0015083	1	-0.0406035	1	No	No
spc2	SPAC1071.04c	-0.437292	1	-0.343139	1	No	No
SPAC1071.05	SPAC1071.05	0.108301	1	-0.10225	1	No	No
arp9	SPAC1071.06	-0.16557	1	0.0529306	1	No	No
rps1502	SPAC1071.07c	1.14547	0.372082	0.124309	1	No	No
rpp203	SPAC1071.08	1.34066	0.170019	0.194029	1	No	No
SPAC1071.09c	SPAC1071.09c	0.0806775	1	-0.139134	1	No	No
pma1	SPAC1071.10c	0.0440756	1	0.0290531	1	No	No
SPAC1071.11	SPAC1071.11	0.0345472	1	0.234996	1	No	No
stp1	SPAC1071.12c	0.837341	1	0.357063	1	No	No
SPAC1071.13	SPAC1071.13	1.91873	1	0.582248	1	No	No
ppr5	SPAC1093.01	0.168482	1	0.343792	1	No	No
SPAC1093.02	SPAC1093.02	0.119205	1	0.161053	1	No	No
SPAC1093.03	SPAC1093.03	-0.26558	1	-0.279555	1	No	No
SPAC1093.04c	SPAC1093.04c	-0.214963	1	0.0104343	1	No	No
SPAC1093.05	SPAC1093.05	-0.0575146	1	0.022853	1	No	No
dhc1	SPAC1093.06c	0.414229	1	0.185878	1	No	No
SPAC1093.07	SPAC1093.07	-0.0728585	1	0.539435	1	No	No
sir1	SPAC10F6.01c	0.434199	1	-0.0326842	1	No	No
prp22	SPAC10F6.02c	-0.0823375	1	0.0781474	1	No	No
cts1	SPAC10F6.03c	0.274862	1	0.105732	1	No	No
SPAC10F6.04	SPAC10F6.04	-0.214381	1	0.0765058	1	No	No
ubc6	SPAC10F6.05c	0.436598	1	-0.0779175	1	No	No
vip1	SPAC10F6.06	-0.282507	1	-0.0118654	1	No	No
mug94	SPAC10F6.07c	2.00619	1	-0.417752	1	No	No
SPAC10F6.08c	SPAC10F6.08c	-0.136045	1	-0.207534	1	No	No
psm3	SPAC10F6.09c	-0.808554	1	-0.366222	1	No	No
SPAC10F6.10	SPAC10F6.10	-0.359256	1	-0.270715	1	No	No
atg17	SPAC10F6.11c	-0.357684	1	-0.160896	1	No	No
mam4	SPAC10F6.12c	-0.115889	1	-0.208353	1	No	No
SPAC10F6.13c	SPAC10F6.13c	-0.406413	1	0.0573823	1	No	No
SPAC10F6.14c	SPAC10F6.14c	-0.208629	1	-0.0424381	1	No	No
SPAC10F6.15	SPAC10F6.15	2.78123	0.578796	0.238294	1	No	No
mug134	SPAC10F6.16	-0.337964	1	-0.329417	1	No	No
SPAC10F6.17c	SPAC10F6.17c	-0.151816	1	0.100111	1	No	No
ppk1	SPAC110.01	-0.515816	1	-0.118192	1	No	No
pds5	SPAC110.02	-0.51261	1	-0.0990694	1	No	No
cdc42	SPAC110.03	0.370212	1	0.106453	1	No	No
pss1	SPAC110.04c	0.0254896	1	-0.260773	1	No	No
SPAC110.05	SPAC110.05	-0.756836	1	-0.233495	1	No	No
rqc1	SPAC1142.01	-0.227349	1	-0.0923408	1	No	No
SPAC1142.02c	SPAC1142.02c	0.0710198	1	-0.0273599	1	No	No
swi2	SPAC1142.03c	-0.386827	1	-0.207332	1	No	No
SPAC1142.04	SPAC1142.04	0.0718046	1	0.130394	1	No	No
ctr5	SPAC1142.05	0.426456	1	0.166651	1	No	No
get3	SPAC1142.06	-0.0608879	1	0.0681691	1	No	No
vps32	SPAC1142.07c	0.151094	1	-0.009155	1	No	No
fhl1	SPAC1142.08	-0.465465	1	-0.0486933	1	No	No
SPAC11D3.01c	SPAC11D3.01c	2.39132	0.019074	-0.107051	1	No	No
SPAC11D3.02c	SPAC11D3.02c	0.475444	1	0.184282	1	No	No
SPAC11D3.03c	SPAC11D3.03c	-1.84387	0.0152564	0.424957	1	No	No
SPAC11D3.04c	SPAC11D3.04c	0.110359	1	0.276319	1	No	No
mfs2	SPAC11D3.05	-0.206426	1	-0.0617803	1	No	No
SPAC11D3.06	SPAC11D3.06	-0.0300801	1	-0.249758	1	No	No
toe4	SPAC11D3.07c	-0.490284	1	0.148987	1	No	No
SPAC11D3.08c	SPAC11D3.08c	-0.443841	1	-0.190546	1	No	No
SPAC11D3.09	SPAC11D3.09	-0.0718311	1	-0.127958	1	No	No
SPAC11D3.10	SPAC11D3.10	-0.0994389	1	-0.377292	1	No	No
SPAC11D3.11c	SPAC11D3.11c	-0.715143	1	-0.162022	1	No	No
hsp3104	SPAC11D3.13	0.41492	1	-0.344037	1	No	No
SPAC11D3.14c	SPAC11D3.14c	-0.375601	1	0.738579	0.504105	No	No
SPAC11D3.15	SPAC11D3.15	-0.71938	1	0.477465	1	No	No
SPAC11D3.16c	SPAC11D3.16c	-0.613924	1	0.300448	1	No	No
SPAC11D3.17	SPAC11D3.17	-0.160144	1	0.623934	1	No	No
SPAC11D3.18c	SPAC11D3.18c	-0.449801	1	1.91056	2.0617e-12	No	Yes
SPAC11D3.19	SPAC11D3.19	0.423265	1	0.335282	1	No	No
swr1	SPAC11E3.01c	-0.323596	1	-0.0202018	1	No	No
SPAC11E3.02c	SPAC11E3.02c	-0.372753	1	-0.0393379	1	No	No
csm1	SPAC11E3.03	0.174802	1	0.0288281	1	No	No
ubc13	SPAC11E3.04c	0.168229	1	0.280387	1	No	No
sea3	SPAC11E3.05	-0.488657	1	-0.123957	1	No	No
map1	SPAC11E3.06	-0.485502	1	-0.183015	1	No	No
vma4	SPAC11E3.07	0.165286	1	0.126846	1	No	No
nse6	SPAC11E3.08c	-0.071328	1	-0.0117219	1	No	No
pyp3	SPAC11E3.09	0.342946	1	0.192231	1	No	No
SPAC11E3.10	SPAC11E3.10	0.139568	1	0.174966	1	No	No
syt22	SPAC11E3.11c	-0.207642	1	-0.0744243	1	No	No
SPAC11E3.12	SPAC11E3.12	0.137847	1	0.00706664	1	No	No
gas5	SPAC11E3.13c	-0.356806	1	-0.469591	1	No	No
SPAC11E3.14	SPAC11E3.14	-0.382755	1	-0.140571	1	No	No
rpl22	SPAC11E3.15	1.22214	0.28342	0.373532	1	No	No
SPAC11G7.01	SPAC11G7.01	0.124232	1	-0.143443	1	No	No
pub1	SPAC11G7.02	-0.467631	1	-0.0814357	1	No	No
idh1	SPAC11G7.03	-0.18435	1	-0.0888472	1	No	No
ubi1	SPAC11G7.04	1.11382	0.407444	0.297769	1	No	No
SPAC11G7.05c	SPAC11G7.05c	0.233931	1	0.185731	1	No	No
mug132	SPAC11G7.06c	0.252083	1	0.0870823	1	No	No
sst6	SPAC11H11.01	-0.529694	1	0.0104851	1	No	No
mug162	SPAC11H11.02c	0.150321	1	0.0780378	1	No	No
SPAC11H11.03c	SPAC11H11.03c	0.577246	1	0.202933	1	No	No
mam2	SPAC11H11.04	-0.579522	1	-1.73543	0.487051	No	No
fta6	SPAC11H11.05c	0.440025	1	0.346521	1	No	No
arp2	SPAC11H11.06	-0.432925	1	-0.169635	1	No	No
snf21	SPAC1250.01	-0.495062	1	-0.0858366	1	No	No
mug95	SPAC1250.02	2.76003	0.930752	-0.195359	1	No	No
ubc14	SPAC1250.03	0.256164	1	0.292342	1	No	No
atl1	SPAC1250.04c	1.21246	0.959762	0.222998	1	No	No
rpl3002	SPAC1250.05	2.39352	0.000185965	0.813839	0.0731123	Yes	No
sfc7	SPAC1250.07	0.350601	1	0.24652	1	No	No
SPAC1296.01c	SPAC1296.01c	-0.501917	1	-0.272359	1	No	No
cox4	SPAC1296.02	0.198918	1	0.171981	1	No	No
sxa2	SPAC1296.03c	-0.517223	1	-0.382472	1	No	No
mug65	SPAC1296.04	0.0365007	1	-0.0859083	1	No	No
lcp1	SPAC1296.05c	0.287169	1	0.0872462	1	No	No
tah18	SPAC1296.06	-0.28122	1	0.0186221	1	No	No
SPAC12B10.01c	SPAC12B10.01c	-0.459519	1	-0.245637	1	No	No
SPAC12B10.02c	SPAC12B10.02c	0.172087	1	0.189729	1	No	No
bun62	SPAC12B10.03	-0.323952	1	0.101194	1	No	No
pby1	SPAC12B10.04	0.184472	1	0.121418	1	No	No
icp55	SPAC12B10.05	-0.164677	1	0.175443	1	No	No
emi5	SPAC12B10.06c	0.362469	1	0.200072	1	No	No
acp1	SPAC12B10.07	-0.124721	1	-0.0634583	1	No	No
SPAC12B10.08c	SPAC12B10.08c	-0.13523	1	0.107375	1	No	No
SPAC12B10.09	SPAC12B10.09	0.581228	1	0.245989	1	No	No
nod1	SPAC12B10.10	-0.160342	1	-0.203627	1	No	No
exg2	SPAC12B10.11	0.0377578	1	-0.0346936	1	No	No
rhp41	SPAC12B10.12c	-0.196422	1	-0.0115563	1	No	No
SPAC12B10.13	SPAC12B10.13	-0.024883	1	-0.07953	1	No	No
tea5	SPAC12B10.14c	-0.484733	1	0.137299	1	No	No
SPAC12B10.15c	SPAC12B10.15c	0.388215	1	-0.169176	1	No	No
mug157	SPAC12B10.16c	-0.163695	1	-0.225638	1	No	No
SPAC12G12.01c	SPAC12G12.01c	-0.15166	1	0.042215	1	No	No
efg1	SPAC12G12.02	0.630776	1	0.0583363	1	No	No
cip2	SPAC12G12.03	-0.0487681	1	-0.0347209	1	No	No
mcp60	SPAC12G12.04	-0.255976	1	-0.286152	1	No	No
taf9	SPAC12G12.05c	0.344461	1	0.131141	1	No	No
SPAC12G12.06c	SPAC12G12.06c	0.313369	1	-0.0246928	1	No	No
SPAC12G12.07c	SPAC12G12.07c	0.136712	1	-0.0641888	1	No	No
mrpl6	SPAC12G12.08	0.0573399	1	0.0909324	1	No	No
SPAC12G12.09	SPAC12G12.09	-0.39984	1	-0.129163	1	No	No
wdr21	SPAC12G12.10	0.0713396	1	-0.0759159	1	No	No
SPAC12G12.11c	SPAC12G12.11c	-0.212686	1	-0.0932422	1	No	No
SPAC12G12.12	SPAC12G12.12	-0.0974105	1	0.0202843	1	No	No
cid14	SPAC12G12.13c	-0.0395778	1	-0.00940904	1	No	No
pfs2	SPAC12G12.14c	-0.0695434	1	-0.149859	1	No	No
sif3	SPAC12G12.15	-0.193701	1	-0.118296	1	No	No
SPAC12G12.16c	SPAC12G12.16c	0.113718	1	0.032051	1	No	No
SPAC12G12.17	SPAC12G12.17	0.150096	1	0.0872824	1	No	No
SPAC1327.01c	SPAC1327.01c	-0.18801	1	-0.0503631	1	No	No
SPAC139.01c	SPAC139.01c	-0.288472	1	-0.0459175	1	No	No
oac1	SPAC139.02c	0.137518	1	0.148467	1	No	No
toe2	SPAC139.03	-0.310729	1	0.0554424	1	No	No
fap2	SPAC139.04c	-0.260993	1	-0.165432	1	No	No
SPAC139.05	SPAC139.05	-1.2512	0.532097	-0.90465	0.205845	No	No
hat1	SPAC139.06	0.132192	1	-0.129208	1	No	No
SPAC1399.01c	SPAC1399.01c	-3.60665	8.28356e-09	-0.146079	1	No	No
SPAC1399.02	SPAC1399.02	-0.859874	1	0.0486325	1	No	No
fur4	SPAC1399.03	-0.278181	1	0.374151	1	No	No
SPAC1399.04c	SPAC1399.04c	-0.911077	0.742102	0.373595	1	No	No
toe1	SPAC1399.05c	-0.859111	1	0.233783	1	No	No
SPAC1399.06	SPAC1399.06	-0.638219	1	0.0160222	1	No	No
rga8	SPAC13A11.01c	-0.174631	1	-0.140971	1	No	No
erg11	SPAC13A11.02c	0.1349	1	0.010856	1	No	No
mcp7	SPAC13A11.03	3.76673	2.45653e-07	0.126019	1	Yes	No
ubp8	SPAC13A11.04c	0.0495038	1	-0.00271438	1	No	No
SPAC13A11.05	SPAC13A11.05	-0.161805	1	-0.100487	1	No	No
SPAC13A11.06	SPAC13A11.06	0.101893	1	-0.028137	1	No	No
SPAC13C5.01c	SPAC13C5.01c	0.207966	1	0.0106986	1	No	No
dre4	SPAC13C5.02	-0.229412	1	-0.148666	1	No	No
tht1	SPAC13C5.03	-1.34561	0.930752	-0.871754	1	No	No
SPAC13C5.04	SPAC13C5.04	-0.727968	1	-0.216707	1	No	No
SPAC13C5.05c	SPAC13C5.05c	0.237373	1	-0.0889906	1	No	No
mug121	SPAC13C5.06c	-0.491371	1	-0.285256	1	No	No
mre11	SPAC13C5.07	-0.369661	1	-0.177517	1	No	No
Tf2-7	SPAC13D1.01c	-0.232601	1	-0.100516	1	No	No
pof14	SPAC13D6.01	-0.311317	1	0.201335	1	No	No
byr3	SPAC13D6.02c	0.938436	0.785039	0.229693	1	No	No
trm9	SPAC13D6.03c	0.269867	1	0.207561	1	No	No
btb3	SPAC13D6.04c	-0.0275529	1	0.231203	1	No	No
alp11	SPAC13D6.05	0.161557	1	-0.0712787	1	No	No
msh1	SPAC13F5.01c	0.570143	1	0.256672	1	No	No
ptr6	SPAC13F5.02c	-0.0696103	1	0.096512	1	No	No
gld1	SPAC13F5.03c	-0.555713	1	-1.17839	0.0248976	No	No
vta1	SPAC13F5.04c	0.0652779	1	-0.643172	1	No	No
SPAC13F5.05	SPAC13F5.05	-0.367936	1	-0.525393	1	No	No
sec10	SPAC13F5.06c	-0.4077	1	-0.149235	1	No	No
SPAC13F5.07c	SPAC13F5.07c	-2.64687	0.00288982	-0.447296	1	No	No
rad8	SPAC13G6.01c	-0.0717708	1	0.128869	1	No	No
rps101	SPAC13G6.02c	0.845592	0.887587	0.232605	1	No	No
gpi7	SPAC13G6.03	-0.192542	1	-0.178638	1	No	No
tim8	SPAC13G6.04	0.804812	1	0.0915063	1	No	No
trs33	SPAC13G6.05c	0.0818131	1	0.0225268	1	No	No
gcv2	SPAC13G6.06c	-0.160225	1	0.0840525	1	No	No
rps601	SPAC13G6.07c	0.886863	0.785039	0.127844	1	No	No
SPAC13G6.08	SPAC13G6.08	4.46172	4.62198e-08	-0.634983	1	Yes	No
SPAC13G6.09	SPAC13G6.09	0.48462	1	0.183089	1	No	No
asl1	SPAC13G6.10c	-0.385456	1	0.208025	1	No	No
erg12	SPAC13G6.11c	0.220632	1	0.00430203	1	No	No
chs1	SPAC13G6.12c	1.03076	1	0.721651	1	No	No
aps1	SPAC13G6.14	-0.0495619	1	0.0924904	1	No	No
SPAC13G6.15c	SPAC13G6.15c	0.113377	1	-0.089426	1	No	No
erg7	SPAC13G7.01c	-0.0116792	1	0.00373102	1	No	No
ssa1	SPAC13G7.02c	-0.427649	1	-0.968038	0.00051704	No	No
upf3	SPAC13G7.03	0.202568	1	0.0165991	1	No	No
mac1	SPAC13G7.04c	-0.289023	1	-0.328522	1	No	No
are1	SPAC13G7.05	-0.166839	1	-0.32335	1	No	No
met16	SPAC13G7.06	0.461457	1	0.0712382	1	No	No
arb2	SPAC13G7.07	-0.0616952	1	0.0651387	1	No	No
crb3	SPAC13G7.08c	0.242161	1	0.103825	1	No	No
SPAC13G7.09c	SPAC13G7.09c	0.497096	1	0.0346996	1	No	No
teb1	SPAC13G7.10	0.46385	1	0.108959	1	No	No
SPAC13G7.11	SPAC13G7.11	-0.239661	1	-0.090715	1	No	No
SPAC13G7.12c	SPAC13G7.12c	0.380748	1	0.213922	1	No	No
msa1	SPAC13G7.13c	-0.228694	1	0.619559	0.618137	No	No
sdh2	SPAC140.01	-0.18147	1	-0.111996	1	No	No
gar2	SPAC140.02	-0.13454	1	0.331994	1	No	No
arb1	SPAC140.03	-0.242907	1	-0.155641	1	No	No
ctr1	SPAC140.04	-0.074662	1	-0.448548	1	No	No
SPAC1420.01c	SPAC1420.01c	-0.562989	1	-0.201252	1	No	No
cct5	SPAC1420.02c	0.0464266	1	-0.0398562	1	No	No
rpn501	SPAC1420.03	-0.135514	1	-0.00875184	1	No	No
cox1101	SPAC1420.04c	-0.446581	1	-0.0773064	1	No	No
SPAC144.01	SPAC144.01	1.0865	0.828721	-0.0186559	1	No	No
iec1	SPAC144.02	0.133754	1	0.232086	1	No	No
ade2	SPAC144.03	-0.200996	1	0.0104494	1	No	No
spe1	SPAC144.04c	-0.0707219	1	-0.00250543	1	No	No
SPAC144.05	SPAC144.05	-0.100393	1	0.0328364	1	No	No
apl5	SPAC144.06	-0.423424	1	0.134485	1	No	No
gpn2	SPAC144.07c	-0.0124868	1	0.439067	1	No	No
SPAC144.08	SPAC144.08	-0.0278517	1	-0.138886	1	No	No
sfc2	SPAC144.09c	0.173103	1	0.198773	1	No	No
gwt1	SPAC144.10c	0.193635	1	-0.400599	1	No	No
rps1102	SPAC144.11	1.03048	0.505514	0.244567	1	No	No
SPAC144.12	SPAC144.12	1.01403	0.578796	0.0180442	1	No	No
srw1	SPAC144.13c	-0.564354	1	-0.258728	1	No	No
klp8	SPAC144.14	-0.484293	1	-0.113513	1	No	No
cog1	SPAC144.15c	-0.499525	1	0.032204	1	No	No
SPAC144.16	SPAC144.16	0.144673	1	0.149289	1	No	No
SPAC144.17c	SPAC144.17c	-0.157866	1	-0.230983	1	No	No
vrg4	SPAC144.18	-0.158293	1	-0.070459	1	No	No
SPAC1486.01	SPAC1486.01	-0.24178	1	-0.136175	1	No	No
dsc2	SPAC1486.02c	-0.137177	1	-0.0567832	1	No	No
SPAC1486.03c	SPAC1486.03c	-0.309365	1	-0.108961	1	No	No
alm1	SPAC1486.04c	-0.112732	1	-0.147104	1	No	No
nup189	SPAC1486.05	-0.156599	1	-0.0327806	1	No	No
SPAC1486.06	SPAC1486.06	-0.0094734	1	0.0137034	1	No	No
mrpl19	SPAC1486.07c	0.552952	1	0.277247	1	No	No
cox16	SPAC1486.08	0.382246	1	0.200603	1	No	No
SPAC1486.09	SPAC1486.09	0.268739	1	0.0906691	1	No	No
thi1	SPAC1486.10	-0.0953249	1	0.147351	1	No	No
fmc1	SPAC1486.11	-0.0829243	1	0.0555843	1	No	No
SPAC14C4.01c	SPAC14C4.01c	0.277898	1	0.0267655	1	No	No
smc5	SPAC14C4.02c	-0.0918162	1	-0.216645	1	No	No
mek1	SPAC14C4.03	2.30952	0.0823532	0.705105	1	No	No
B22918-2	SPAC14C4.04	-0.0359296	1	0.256437	1	No	No
man1	SPAC14C4.05c	0.146358	1	-0.232558	1	No	No
nab2	SPAC14C4.06c	-0.0364351	1	-0.26411	1	No	No
SPAC14C4.07	SPAC14C4.07	-0.55655	1	-0.309567	1	No	No
mug5	SPAC14C4.08	1.07073	1	-1.58768	1	No	No
agn1	SPAC14C4.09	-0.80285	1	-0.0989603	1	No	No
SPAC14C4.10c	SPAC14C4.10c	0.107491	1	-0.0634406	1	No	No
SPAC14C4.11	SPAC14C4.11	-0.729097	1	-0.293467	1	No	No
laf1	SPAC14C4.12c	0.309519	1	-0.154717	1	No	No
rad17	SPAC14C4.13	0.139548	1	0.123734	1	No	No
atp1	SPAC14C4.14	-0.515427	1	-0.109879	1	No	No
SPAC14C4.15c	SPAC14C4.15c	0.110118	1	-0.0350931	1	No	No
dad3	SPAC14C4.16	0.263377	1	-0.243029	1	No	No
mok11	SPAC1527.01	0.30937	1	0.149509	1	No	No
sft2	SPAC1527.02	0.156853	1	0.102416	1	No	No
SPAC1527.03	SPAC1527.03	-0.0585507	1	0.0534287	1	No	No
rad50	SPAC1556.01c	-0.0826735	1	-0.00692664	1	No	No
sdh1	SPAC1556.02c	-0.503482	1	-0.233876	1	No	No
azr1	SPAC1556.03	0.0129011	1	-0.185272	1	No	No
cdd1	SPAC1556.04c	-0.746825	1	0.227749	1	No	No
cgr1	SPAC1556.05c	0.484676	1	0.0397649	1	No	No
meu1-1	SPAC1556.06	4.085	1.87348e-10	0.460785	1	Yes	No
pmm1	SPAC1556.07	0.233951	1	0.134205	1	No	No
cbs2	SPAC1556.08c	-0.222638	1	0.0115393	1	No	No
SPAC1565.01	SPAC1565.01	-0.0519806	1	0.250284	1	No	No
SPAC1565.02c	SPAC1565.02c	-0.10984	1	-0.155806	1	No	No
SPAC1565.03	SPAC1565.03	-0.244209	1	-0.735019	1	No	No
ste4	SPAC1565.04c	-0.43147	1	-0.289048	1	No	No
SPAC1565.05	SPAC1565.05	-0.108304	1	0.0853648	1	No	No
spg1	SPAC1565.06c	0.0557415	1	-0.0769994	1	No	No
knd1	SPAC1565.07c	-0.0914521	1	-0.13657	1	No	No
cdc48	SPAC1565.08	-0.301958	1	-0.316338	1	No	No
atm1	SPAC15A10.01	-0.00886227	1	-0.00271438	1	No	No
taf12	SPAC15A10.02	-0.278343	1	-0.0440754	1	No	No
rad54	SPAC15A10.03c	-0.33349	1	-0.170677	1	No	No
zpr1	SPAC15A10.04c	0.566268	1	-0.155687	1	No	No
mug182	SPAC15A10.05c	-0.658786	1	-0.136489	1	No	No
SPAC15A10.06	SPAC15A10.06	-0.114228	1	-0.0239927	1	No	No
SPAC15A10.07	SPAC15A10.07	0.45962	1	0.268035	1	No	No
ain1	SPAC15A10.08	-0.000808738	1	-0.095584	1	No	No
pun1	SPAC15A10.09c	-0.133153	1	-0.658813	0.722553	No	No
mde6	SPAC15A10.10	1.22834	0.535882	-0.585258	1	No	No
ubr11	SPAC15A10.11	-0.138137	1	0.0283667	1	No	No
SPAC15A10.12c	SPAC15A10.12c	0.433855	1	-0.0925111	1	No	No
ppk3	SPAC15A10.13	-0.285489	1	0.0413863	1	No	No
sgo2	SPAC15A10.15	-0.19942	1	-0.151607	1	No	No
bud6	SPAC15A10.16	-0.463281	1	-0.242219	1	No	No
coa2	SPAC15A10.17	0.462147	1	0.115999	1	No	No
SPAC15E1.02c	SPAC15E1.02c	-0.484626	1	-0.272804	1	No	No
rpl42	SPAC15E1.03	1.14456	0.379265	0.181616	1	No	No
hal3	SPAC15E1.04	-0.625279	1	-0.161361	1	No	No
ect1	SPAC15E1.05c	0.209858	1	-0.143637	1	No	No
vps29	SPAC15E1.06	0.524732	1	0.332939	1	No	No
naa10	SPAC15E1.08	0.594834	1	0.288221	1	No	No
grx2	SPAC15E1.09	0.0850566	1	0.0645421	1	No	No
SPAC15E1.10	SPAC15E1.10	0.0563602	1	0.13937	1	No	No
SPAC15F9.01c	SPAC15F9.01c	-0.228112	1	0.172372	1	No	No
seh1	SPAC15F9.02	0.0397654	1	0.105432	1	No	No
nxt2	SPAC15F9.03c	0.632323	1	0.293722	1	No	No
rho2	SPAC16.01	-0.214736	1	-0.265221	1	No	No
srp2	SPAC16.02c	0.068557	1	0.0274173	1	No	No
ura2	SPAC16.03c	0.0441645	1	-0.0428403	1	No	No
dus3	SPAC16.04	-0.0124464	1	0.176163	1	No	No
sfp1	SPAC16.05c	-0.242263	1	0.174163	1	No	No
saf5	SPAC1610.01	0.194397	1	0.24509	1	No	No
SPAC1610.02c	SPAC1610.02c	-0.0248399	1	0.0889059	1	No	No
crp79	SPAC1610.03c	4.85733	7.13841e-10	-0.612768	1	Yes	No
mug99	SPAC1610.04	-0.477551	1	-0.296684	1	No	No
SPAC1635.01	SPAC1635.01	-0.460518	1	-0.154945	1	No	No
SPAC1639.01c	SPAC1639.01c	-0.191947	1	-0.16999	1	No	No
trk2	SPAC1639.02c	-0.242007	1	-0.0639145	1	No	No
ire1	SPAC167.01	-0.0754884	1	-0.158585	1	No	No
ptb1	SPAC167.02	-0.136397	1	0.0753809	1	No	No
snu66	SPAC167.03c	-0.00562527	1	-0.560924	1	No	No
pam17	SPAC167.04	0.46118	1	0.00694117	1	No	No
SPAC167.05	SPAC167.05	-0.495901	1	-0.307641	1	No	No
mug143	SPAC167.06c	-0.283617	1	-0.426088	1	No	No
hul5	SPAC167.07c	-0.452442	1	-0.121746	1	No	No
Tf2-2	SPAC167.08	-0.184464	1	-0.068445	1	No	No
SPAC167.09	SPAC167.09	0.476961	1	0.246313	1	No	No
rpc19	SPAC1687.01	0.720684	1	0.241331	1	No	No
SPAC1687.02	SPAC1687.02	-0.441757	1	-0.108711	1	No	No
rfc4	SPAC1687.03c	0.423828	1	0.275146	1	No	No
mcb1	SPAC1687.04	-0.114945	1	-0.285161	1	No	No
pli1	SPAC1687.05	-0.239561	1	-0.0391903	1	No	No
rpl44	SPAC1687.06c	1.14469	0.372082	0.188618	1	No	No
SPAC1687.07	SPAC1687.07	-0.00828563	1	-0.419021	1	No	No
SPAC1687.08	SPAC1687.08	-0.420323	1	-0.519113	1	No	No
SPAC1687.09	SPAC1687.09	-0.307547	1	-0.215444	1	No	No
mcp1	SPAC1687.10	0.410729	1	0.0324274	1	No	No
spb1	SPAC1687.11	-0.162676	1	0.165002	1	No	No
coq4	SPAC1687.12c	0.00829952	1	0.17655	1	No	No
csn5	SPAC1687.13c	0.178826	1	-0.0616769	1	No	No
SPAC1687.14c	SPAC1687.14c	0.134458	1	-0.221585	1	No	No
gsk3	SPAC1687.15	-0.352584	1	-0.284189	1	No	No
erg31	SPAC1687.16c	-0.219315	1	0.242311	1	No	No
SPAC1687.17c	SPAC1687.17c	0.178277	1	0.122816	1	No	No
ssl3	SPAC1687.18c	-0.103326	1	0.0334128	1	No	No
SPAC1687.19c	SPAC1687.19c	0.521575	1	0.100482	1	No	No
mis6	SPAC1687.20c	0.0659944	1	-0.0345984	1	No	No
SPAC1687.21	SPAC1687.21	0.284098	1	0.286756	1	No	No
puf3	SPAC1687.22c	-1.38071	0.434595	-1.24549	0.0172712	No	No
SPAC16A10.01	SPAC16A10.01	-0.471322	1	-0.547413	1	No	No
sub1	SPAC16A10.02	0.479987	1	-0.0377613	1	No	No
SPAC16A10.03c	SPAC16A10.03c	-0.338939	1	0.0898349	1	No	No
rho4	SPAC16A10.04	-0.0224914	1	-0.185192	1	No	No
dad1	SPAC16A10.05c	0.224142	1	0.123549	1	No	No
nse2	SPAC16A10.06c	0.115298	1	0.16756	1	No	No
taz1	SPAC16A10.07c	-0.334893	1	-0.205135	1	No	No
mug74	SPAC16A10.08c	0.235203	1	-0.271203	1	No	No
SPAC16C9.01c	SPAC16C9.01c	0.0363493	1	0.0632708	1	No	No
SPAC16C9.02c	SPAC16C9.02c	0.514315	1	0.100449	1	No	No
nmd3	SPAC16C9.03	0.0918053	1	0.0116279	1	No	No
mot2	SPAC16C9.04c	-0.0798966	1	-0.0737225	1	No	No
cph1	SPAC16C9.05	-0.0191407	1	-0.136428	1	No	No
upf1	SPAC16C9.06c	-0.108544	1	0.165408	1	No	No
pom2	SPAC16C9.07	-0.077958	1	-0.0489308	1	No	No
shd1	SPAC16E8.01	-0.339327	1	-0.119528	1	No	No
SPAC16E8.02	SPAC16E8.02	-0.329425	1	-0.178942	1	No	No
gna1	SPAC16E8.03	-0.15573	1	-0.158917	1	No	No
SPAC16E8.04c	SPAC16E8.04c	0.254646	1	0.0403801	1	No	No
mde1	SPAC16E8.05c	2.65569	0.18657	0.845283	1	No	No
nop12	SPAC16E8.06c	0.228485	1	-0.245118	1	No	No
vph1	SPAC16E8.07c	-0.422962	1	-0.128104	1	No	No
SPAC16E8.08	SPAC16E8.08	-0.15722	1	-0.293763	1	No	No
scd1	SPAC16E8.09	-0.515225	1	0.0637213	1	No	No
SPAC16E8.10c	SPAC16E8.10c	0.274543	1	0.02394	1	No	No
tfb1	SPAC16E8.11c	-0.195701	1	0.00105245	1	No	No
SPAC16E8.12c	SPAC16E8.12c	0.133004	1	0.117449	1	No	No
SPAC16E8.13	SPAC16E8.13	-0.149897	1	-0.26716	1	No	No
tae1	SPAC16E8.14c	0.588518	1	0.113122	1	No	No
tif45	SPAC16E8.15	0.595044	1	0.243781	1	No	No
SPAC16E8.16	SPAC16E8.16	0.668052	1	0.199594	1	No	No
SPAC16E8.17c	SPAC16E8.17c	-0.245352	1	0.0568458	1	No	No
SPAC16E8.18	SPAC16E8.18	0.505948	1	-0.0863723	1	No	No
tam5	SPAC16E8.18c	0.592649	1	0.170523	1	No	No
SPAC1705.02	SPAC1705.02	0.864891	0.953731	0.491603	0.987974	No	No
ecm33	SPAC1705.03c	-0.432721	1	-0.33892	1	No	No
gti1	SPAC1751.01c	-1.48903	0.216523	-1.16359	0.00442347	No	No
rsm19	SPAC1751.02c	0.587123	1	0.475015	1	No	No
SPAC1751.03	SPAC1751.03	0.125459	1	0.0721831	1	No	No
SPAC1751.04	SPAC1751.04	0.421943	1	0.0624698	1	No	No
ecm29	SPAC1782.01	-0.493048	1	-0.246396	1	No	No
SPAC1782.02c	SPAC1782.02c	0.459433	1	0.298314	1	No	No
saf3	SPAC1782.03	-0.217092	1	-0.204769	1	No	No
cox24	SPAC1782.04	0.240313	1	0.036814	1	No	No
ypa2	SPAC1782.05	-0.0787339	1	0.0496442	1	No	No
phb1	SPAC1782.06c	-0.234932	1	-0.216195	1	No	No
qcr8	SPAC1782.07	0.425773	1	0.00129674	1	No	No
rex3	SPAC1782.08c	0.0520857	1	0.0450942	1	No	No
clp1	SPAC1782.09c	0.00581485	1	-0.220306	1	No	No
nhp2	SPAC1782.10c	0.641065	1	0.340653	1	No	No
met14	SPAC1782.11	1.10528	0.428964	0.308324	1	No	No
SPAC1782.12c	SPAC1782.12c	0.399097	1	0.469996	1	No	No
SPAC1783.01	SPAC1783.01	-0.0053396	1	0.266516	1	No	No
vps66	SPAC1783.02c	0.286888	1	0.114142	1	No	No
fta2	SPAC1783.03	0.149342	1	-0.165444	1	No	No
hst4	SPAC1783.04c	-0.0210656	1	0.0737307	1	No	No
hrp1	SPAC1783.05	-0.0372711	1	-0.0186325	1	No	No
atg12	SPAC1783.06c	0.674391	1	0.0283125	1	No	No
pap1	SPAC1783.07c	-0.288298	1	-0.302357	1	No	No
rpl1502	SPAC1783.08c	0.990895	0.578081	0.127208	1	No	No
ptl2	SPAC1786.01c	-0.57566	1	-0.0146009	1	No	No
SPAC1786.02	SPAC1786.02	0.0816785	1	-0.152522	1	No	No
cut11	SPAC1786.03	-0.118181	1	-0.0551024	1	No	No
bsu1	SPAC17A2.01	0.834213	0.974099	0.970244	0.00123928	No	Yes
SPAC17A2.02c	SPAC17A2.02c	-0.323398	1	0.0214084	1	No	No
vma6	SPAC17A2.03c	-0.0567963	1	-0.0177483	1	No	No
cns1	SPAC17A2.04c	0.29229	1	-0.017391	1	No	No
osm1	SPAC17A2.05	-0.313836	1	-0.0839791	1	No	No
vps8	SPAC17A2.06c	-0.336528	1	0.0224102	1	No	No
SPAC17A2.07c	SPAC17A2.07c	0.0707323	1	-0.48334	1	No	No
ntr2	SPAC17A2.08c	0.199146	1	-0.185649	1	No	No
csx1	SPAC17A2.09c	-0.56471	1	0.0752055	1	No	No
SPAC17A2.10c	SPAC17A2.10c	-0.1847	1	-0.0867786	1	No	No
SPAC17A2.11	SPAC17A2.11	-1.50273	1	-0.891683	1	No	No
rrp1	SPAC17A2.12	0.0516235	1	0.274487	1	No	No
rad25	SPAC17A2.13c	-0.32636	1	0.0448034	1	No	No
SPAC17A2.14	SPAC17A2.14	-0.303824	1	-0.000547633	1	No	No
pex6	SPAC17A5.01	-0.0812708	1	0.214186	1	No	No
dbr1	SPAC17A5.02c	0.206804	1	0.249349	1	No	No
rpl301	SPAC17A5.03	0.567926	1	0.0432029	1	No	No
mde10	SPAC17A5.04c	2.62551	7.55818e-05	0.0509236	1	Yes	No
SPAC17A5.05c	SPAC17A5.05c	0.279319	1	-0.0351359	1	No	No
ptr8	SPAC17A5.06	-0.114507	1	-0.0911376	1	No	No
ulp2	SPAC17A5.07c	-0.316938	1	-0.16934	1	No	No
erp2	SPAC17A5.08	0.078655	1	0.0392579	1	No	No
SPAC17A5.09c	SPAC17A5.09c	0.00514399	1	-0.177657	1	No	No
SPAC17A5.10	SPAC17A5.10	-0.0899617	1	-0.246383	1	No	No
rec12	SPAC17A5.11	-0.408165	1	-0.102781	1	No	No
ucp7	SPAC17A5.12	-0.298355	1	-0.0343147	1	No	No
SPAC17A5.13	SPAC17A5.13	0.416005	1	0.0565017	1	No	No
exo2	SPAC17A5.14	-0.256897	1	-0.0747783	1	No	No
gus1	SPAC17A5.15c	-0.148814	1	0.0307037	1	No	No
ftp105	SPAC17A5.16	-0.193146	1	0.00537703	1	No	No
rec25	SPAC17A5.18c	4.12632	2.75315e-08	0.862356	1	Yes	No
SPAC17A5.19	SPAC17A5.19	-0.276287	1	-0.773233	1	No	No
nuc2	SPAC17C9.01c	0.206011	1	0.0245356	1	No	No
lys7	SPAC17C9.02c	0.147145	1	0.102043	1	No	No
tif471	SPAC17C9.03	-0.183819	1	-0.0744635	1	No	No
pmc3	SPAC17C9.05c	-0.0168221	1	-0.0100564	1	No	No
sam50	SPAC17C9.06	-0.557714	1	-0.145811	1	No	No
alg8	SPAC17C9.07	-0.351682	1	-0.00328048	1	No	No
pnu1	SPAC17C9.08	0.0469837	1	0.122919	1	No	No
tim13	SPAC17C9.09c	0.457908	1	0.0202516	1	No	No
stm1	SPAC17C9.10	0.182622	1	-0.00457114	1	No	No
SPAC17C9.11c	SPAC17C9.11c	-0.000988277	1	-0.359288	1	No	No
scs22	SPAC17C9.12	-0.242773	1	-0.0957063	1	No	No
cut8	SPAC17C9.13c	-0.0616337	1	-0.187429	1	No	No
SPAC17C9.14	SPAC17C9.14	0.234231	1	0.0213813	1	No	No
SPAC17C9.15c	SPAC17C9.15c	0.206636	1	0.0477094	1	No	No
mfs1	SPAC17C9.16c	-1.27263	0.25977	-0.348572	1	No	No
pex7	SPAC17D4.01	-0.584217	1	-0.0973712	1	No	No
cdc45	SPAC17D4.02	0.0608508	1	0.304366	1	No	No
cis4	SPAC17D4.03c	-0.156719	1	0.0256237	1	No	No
trm401	SPAC17D4.04	-0.060977	1	0.11843	1	No	No
tco1	SPAC17G6.02c	-0.253966	1	-0.283569	1	No	No
SPAC17G6.03	SPAC17G6.03	-0.803548	1	-0.283765	1	No	No
cpp1	SPAC17G6.04c	-0.29732	1	-0.389833	1	No	No
bro1	SPAC17G6.05c	-0.312051	1	-0.140845	1	No	No
rps2401	SPAC17G6.06	0.957802	0.6222	0.189675	1	No	No
SPAC17G6.07c	SPAC17G6.07c	0.50579	1	0.120565	1	No	No
pep7	SPAC17G6.08	-0.306058	1	-0.152327	1	No	No
sec62	SPAC17G6.09	-0.020432	1	-0.0398399	1	No	No
ssr1	SPAC17G6.10	-0.214186	1	-0.0112944	1	No	No
SPAC17G6.11c	SPAC17G6.11c	0.188302	1	-0.29323	1	No	No
cul1	SPAC17G6.12	-0.334357	1	-0.234247	1	No	No
slt1	SPAC17G6.13	-0.0685299	1	-0.62985	0.161174	No	No
uap56	SPAC17G6.14c	-0.172137	1	0.0175376	1	No	No
SPAC17G6.15c	SPAC17G6.15c	0.550979	1	0.0995765	1	No	No
ysh1	SPAC17G6.16c	-0.306446	1	-0.257434	1	No	No
pof8	SPAC17G6.17	-0.0731178	1	0.0942919	1	No	No
trl1	SPAC17G8.01c	-0.0688106	1	-0.016185	1	No	No
SPAC17G8.02	SPAC17G8.02	0.273036	1	0.0661008	1	No	No
dpb3	SPAC17G8.03c	-0.0936148	1	-0.210584	1	No	No
arc5	SPAC17G8.04c	0.242588	1	0.175731	1	No	No
med20	SPAC17G8.05	0.566427	1	0.188427	1	No	No
SPAC17G8.06c	SPAC17G8.06c	0.16955	1	0.00989024	1	No	No
yaf9	SPAC17G8.07	0.261821	1	0.141744	1	No	No
SPAC17G8.08c	SPAC17G8.08c	0.612945	1	0.143221	1	No	No
shg1	SPAC17G8.09	0.282628	1	0.0673331	1	No	No
dma1	SPAC17G8.10c	0.0895513	1	-0.210861	1	No	No
imt3	SPAC17G8.11c	0.00386592	1	-0.13272	1	No	No
sec3	SPAC17G8.12	-0.106054	1	-0.016824	1	No	No
mst2	SPAC17G8.13c	0.184408	1	-0.125893	1	No	No
pck1	SPAC17G8.14c	0.0362158	1	-0.228638	1	No	No
new1	SPAC17G8.15	0.53563	1	0.133347	1	No	No
cid16	SPAC17H9.01	-0.0624609	1	-0.0785097	1	No	No
mtl1	SPAC17H9.02	-0.200396	1	0.00232121	1	No	No
rdl1	SPAC17H9.03c	0.0625726	1	0.182086	1	No	No
SPAC17H9.04c	SPAC17H9.04c	0.0572636	1	0.223944	1	No	No
ebp2	SPAC17H9.05	0.238088	1	0.101565	1	No	No
SPAC17H9.06c	SPAC17H9.06c	0.329165	1	-0.194047	1	No	No
SPAC17H9.07	SPAC17H9.07	0.766026	1	0.0528996	1	No	No
SPAC17H9.08	SPAC17H9.08	0.255764	1	0.146101	1	No	No
ras1	SPAC17H9.09c	0.659569	1	0.0235907	1	No	No
ddb1	SPAC17H9.10c	-0.056627	1	0.128882	1	No	No
gmf1	SPAC17H9.11	0.302649	1	0.0481529	1	No	No
SPAC17H9.12c	SPAC17H9.12c	0.206971	1	0.0603711	1	No	No
SPAC17H9.13c	SPAC17H9.13c	0.0601968	1	0.0243752	1	No	No
pdi2	SPAC17H9.14c	-0.244871	1	0.00378771	1	No	No
tom22	SPAC17H9.16	0.651314	1	0.088698	1	No	No
mdm10	SPAC17H9.17c	0.123605	1	0.173182	1	No	No
SPAC17H9.18c	SPAC17H9.18c	-0.671377	1	-0.471805	1	No	No
cdt2	SPAC17H9.19c	-1.13937	0.47689	-0.478052	1	No	No
psc3	SPAC17H9.20	-0.272769	1	-0.175989	1	No	No
ppk6	SPAC1805.01c	-0.319909	1	-0.00185436	1	No	No
etf2	SPAC1805.02c	0.226308	1	0.0750455	1	No	No
trm13	SPAC1805.03c	0.181764	1	-0.0968366	1	No	No
nup132	SPAC1805.04	-0.152743	1	-0.0559835	1	No	No
cki3	SPAC1805.05	-0.0777403	1	0.00634654	1	No	No
hem2	SPAC1805.06c	-0.00921679	1	0.240924	1	No	No
dad2	SPAC1805.07c	0.253277	1	-0.168452	1	No	No
dlc1	SPAC1805.08	0.0675581	1	0.196083	1	No	No
fmt1	SPAC1805.09c	0.227508	1	-0.0372716	1	No	No
SPAC1805.10	SPAC1805.10	-0.259547	1	0.003408	1	No	No
rps2602	SPAC1805.11c	1.20258	0.304614	0.183652	1	No	No
uep1	SPAC1805.12c	0.776795	1	0.220794	1	No	No
rpl14	SPAC1805.13	0.96129	0.611185	0.132104	1	No	No
SPAC1805.14	SPAC1805.14	0.00657469	1	-0.231627	1	No	No
pub2	SPAC1805.15c	-0.764517	1	-0.166622	1	No	No
SPAC1805.16c	SPAC1805.16c	-1.50079	0.0924885	-0.277484	1	No	No
crm1	SPAC1805.17	-0.294723	1	-0.107303	1	No	No
new2	SPAC1805.18	0.584973	1	0.283008	1	No	No
sup45	SPAC1834.01	0.176737	1	0.147	1	No	No
aro1	SPAC1834.02	-0.366271	1	0.0598588	1	No	No
hhf1	SPAC1834.03c	-0.0957935	1	-0.03649	1	No	No
hht1	SPAC1834.04	-0.0861138	1	0.209832	1	No	No
alg9	SPAC1834.05	-0.161355	1	0.0156293	1	No	No
pmo25	SPAC1834.06c	-0.0777251	1	-0.0766718	1	No	No
klp3	SPAC1834.07	-0.0855902	1	0.0698298	1	No	No
mak1	SPAC1834.08	-0.256613	1	0.0772221	1	No	No
mug51	SPAC1834.09	-0.112797	1	-0.225928	1	No	No
SPAC1834.10c	SPAC1834.10c	0.555151	1	0.237626	1	No	No
sec18	SPAC1834.11c	-0.776695	1	-0.331357	1	No	No
SPAC1834.13	SPAC1834.13	-0.965794	1	-0.417752	1	No	No
slc1	SPAC1851.02	0.0085983	1	0.146417	1	No	No
ckb1	SPAC1851.03	0.0769191	1	0.191817	1	No	No
ric1	SPAC1851.04c	-0.326747	1	-0.102851	1	No	No
pfl9	SPAC186.01	0.881255	1	-2.11819	1	No	No
SPAC186.02c	SPAC186.02c	3.703	0.881299	-1.58768	1	No	No
SPAC186.03	SPAC186.03	-1.39193	0.144267	0.205167	1	No	No
SPAC186.04c	SPAC186.04c	-1.73081	0.383714	-0.565982	1	No	No
SPAC186.05c	SPAC186.05c	-0.782206	1	-0.33452	1	No	No
SPAC186.06	SPAC186.06	-0.995357	1	0.579854	1	No	No
SPAC186.08c	SPAC186.08c	-0.0812708	1	-1.00271	1	No	No
SPAC186.09	SPAC186.09	1.07073	1	-0.265749	1	No	No
SPAC18B11.02c	SPAC18B11.02c	0.3618	1	0.0405553	1	No	No
SPAC18B11.03c	SPAC18B11.03c	0.0437653	1	-0.281868	1	No	No
ncs1	SPAC18B11.04	0.165944	1	-0.0520679	1	No	No
gpi18	SPAC18B11.05	-0.130762	1	-0.143711	1	No	No
SPAC18B11.06	SPAC18B11.06	0.503077	1	-0.0221918	1	No	No
rhp6	SPAC18B11.07c	0.203034	1	0.0206845	1	No	No
SPAC18B11.08c	SPAC18B11.08c	0.607384	1	0.266904	1	No	No
SPAC18B11.09c	SPAC18B11.09c	0.0342065	1	0.112763	1	No	No
tup11	SPAC18B11.10	-0.380415	1	-0.0222988	1	No	No
SPAC18B11.11	SPAC18B11.11	-0.0580634	1	-0.0302701	1	No	No
SPAC18G6.01c	SPAC18G6.01c	-0.349214	1	-0.0237654	1	No	No
chp1	SPAC18G6.02c	0.254911	1	0.0314114	1	No	No
ypt3	SPAC18G6.03	0.416218	1	0.124754	1	No	No
shm2	SPAC18G6.04c	-0.420683	1	0.080072	1	No	No
SPAC18G6.05c	SPAC18G6.05c	0.0291365	1	0.0358601	1	No	No
SPAC18G6.06	SPAC18G6.06	0.362161	1	-0.095626	1	No	No
mra1	SPAC18G6.07c	0.634012	1	0.398031	1	No	No
SPAC18G6.09c	SPAC18G6.09c	-0.397417	1	-0.677314	1	No	No
lem2	SPAC18G6.10	-0.367559	1	0.105429	1	No	No
rrn3	SPAC18G6.11c	0.111067	1	-0.05525	1	No	No
SPAC18G6.12c	SPAC18G6.12c	-0.281372	1	0.0600318	1	No	No
SPAC18G6.13	SPAC18G6.13	0.491308	1	0.194086	1	No	No
rps7	SPAC18G6.14c	1.08905	0.438167	0.246731	1	No	No
mal3	SPAC18G6.15	0.16993	1	0.00449911	1	No	No
SPAC1952.01	SPAC1952.01	-0.172036	1	-0.170442	1	No	No
tma23	SPAC1952.02	0.378923	1	0.0265799	1	No	No
otu2	SPAC1952.03	0.309105	1	-0.286651	1	No	No
SPAC1952.04c	SPAC1952.04c	-0.0417968	1	-0.212419	1	No	No
gcn5	SPAC1952.05	-0.05123	1	-0.0440412	1	No	No
SPAC1952.06c	SPAC1952.06c	0.0752919	1	0.256856	1	No	No
rad1	SPAC1952.07	0.0786116	1	-0.0525506	1	No	No
SPAC1952.08c	SPAC1952.08c	0.060332	1	0.136434	1	No	No
SPAC1952.09c	SPAC1952.09c	-0.0969274	1	-0.234757	1	No	No
SPAC1952.10c	SPAC1952.10c	-0.0169204	1	-0.259687	1	No	No
ure2	SPAC1952.11c	-0.375294	1	0.118613	1	No	No
csn71	SPAC1952.12c	0.847506	1	-0.0450252	1	No	No
ned1	SPAC1952.13	-0.43949	1	-0.183643	1	No	No
mrpl25	SPAC1952.14c	0.355056	1	-0.104908	1	No	No
rec24	SPAC1952.15c	3.29724	0.0645985	0.734251	1	No	No
rga9	SPAC1952.16	1.11687	0.588023	0.307141	1	No	No
SPAC1952.17c	SPAC1952.17c	-0.245658	1	-0.127842	1	No	No
sec73	SPAC19A8.01c	-0.333297	1	0.330222	1	No	No
SPAC19A8.02	SPAC19A8.02	-0.686546	1	-0.126798	1	No	No
ymr1	SPAC19A8.03	-0.450654	1	-0.083013	1	No	No
erg5	SPAC19A8.04	-0.415498	1	0.0298903	1	No	No
sst4	SPAC19A8.05c	-0.655193	1	-0.478784	1	No	No
SPAC19A8.06	SPAC19A8.06	0.0752146	1	0.0734612	1	No	No
SPAC19A8.07c	SPAC19A8.07c	0.47034	1	-0.0526828	1	No	No
upf2	SPAC19A8.08	-0.385573	1	-0.0247888	1	No	No
SPAC19A8.09	SPAC19A8.09	0.134458	1	-0.184321	1	No	No
rfp1	SPAC19A8.10	0.443715	1	0.0545843	1	No	No
SPAC19A8.11c	SPAC19A8.11c	0.328309	1	0.152101	1	No	No
dcp2	SPAC19A8.12	-0.371463	1	0.0168977	1	No	No
usp101	SPAC19A8.13	0.0346013	1	0.0563847	1	No	No
SPAC19A8.14	SPAC19A8.14	0.198748	1	0.0308122	1	No	No
trp2	SPAC19A8.15	-0.610539	1	-0.26364	1	No	No
prl65	SPAC19A8.16	0.0317382	1	-0.172639	1	No	No
SPAC19B12.01	SPAC19B12.01	-0.0472344	1	0.226767	1	No	No
gas1	SPAC19B12.02c	-0.296789	1	-0.402448	1	No	No
bgs3	SPAC19B12.03	-0.125511	1	-0.156088	1	No	No
rps3001	SPAC19B12.04	1.12286	0.402225	0.0125853	1	No	No
fcp1	SPAC19B12.05c	-0.241795	1	0.0444269	1	No	No
SPAC19B12.06c	SPAC19B12.06c	0.164597	1	0.24251	1	No	No
SPAC19B12.07c	SPAC19B12.07c	0.0866387	1	0.000480954	1	No	No
atg4	SPAC19B12.08	-0.378108	1	-0.371496	1	No	No
srp14	SPAC19B12.09	0.730021	1	0.432204	1	No	No
sst2	SPAC19B12.10	-0.694297	1	0.0215051	1	No	No
SPAC19B12.11c	SPAC19B12.11c	0.665238	1	0.118821	1	No	No
yip11	SPAC19B12.12c	0.279625	1	0.0183857	1	No	No
cox1102	SPAC19B12.13	-0.445536	1	-0.0805339	1	No	No
pyp2	SPAC19D5.01	-0.705006	1	-0.930585	0.0201705	No	No
SPAC19D5.02c	SPAC19D5.02c	0.106793	1	0.167078	1	No	No
cid1	SPAC19D5.03	0.0889631	1	0.0730919	1	No	No
ptr1	SPAC19D5.04	-0.179494	1	0.0299929	1	No	No
imp3	SPAC19D5.05c	0.612974	1	0.202077	1	No	No
din1	SPAC19D5.06c	-0.102044	1	0.236555	1	No	No
uga1	SPAC19D5.07	-0.500455	1	0.351848	1	No	No
Tf2-8	SPAC19D5.09c	-0.239732	1	-0.0961699	1	No	No
SPAC19D5.10c	SPAC19D5.10c	0.0118386	1	0.319214	1	No	No
ctf8	SPAC19D5.11c	0.208236	1	0.149289	1	No	No
nup40	SPAC19E9.01c	-0.349014	1	-0.201609	1	No	No
fin1	SPAC19E9.02	-0.0950239	1	-0.0429653	1	No	No
pas1	SPAC19E9.03	-0.496725	1	0.16137	1	No	No
cut20	SPAC19G12.01c	0.493245	1	-0.0279149	1	No	No
pms1	SPAC19G12.02c	-0.471293	1	0.0271669	1	No	No
cda1	SPAC19G12.03	-1.34515	0.206281	-0.036013	1	No	No
dal1	SPAC19G12.04	-0.87936	1	-0.0204345	1	No	No
SPAC19G12.05	SPAC19G12.05	0.639418	1	0.338616	1	No	No
hta2	SPAC19G12.06c	0.0686974	1	0.0300756	1	No	No
rsd1	SPAC19G12.07c	0.0279714	1	0.159877	1	No	No
scs7	SPAC19G12.08	-0.39577	1	0.27698	1	No	No
SPAC19G12.09	SPAC19G12.09	-0.658038	1	-0.166094	1	No	No
cpy1	SPAC19G12.10c	0.242069	1	0.656955	0.0950963	No	No
dlp1	SPAC19G12.12	0.540218	1	0.447248	1	No	No
poz1	SPAC19G12.13c	0.333767	1	0.526555	1	No	No
its3	SPAC19G12.14	-0.0927809	1	0.00360729	1	No	No
tpp1	SPAC19G12.15c	-0.339836	1	-0.290177	1	No	No
adg2	SPAC19G12.16c	0.427033	1	-0.562821	0.48718	No	No
SPAC1A6.01c	SPAC1A6.01c	0.0846794	1	0.100663	1	No	No
SPAC1A6.02	SPAC1A6.02	0.383077	1	0.074321	1	No	No
SPAC1A6.03c	SPAC1A6.03c	-0.646786	1	-0.154815	1	No	No
plb1	SPAC1A6.04c	-0.153699	1	-0.125879	1	No	No
ptl3	SPAC1A6.05c	0.137468	1	-0.092485	1	No	No
meu31	SPAC1A6.06c	3.73444	1.34274e-05	0.131587	1	Yes	No
sle1	SPAC1A6.07	-0.753286	1	-0.232164	1	No	No
mug125	SPAC1A6.08c	1.70273	0.180935	0.00550612	1	No	No
lag1	SPAC1A6.09c	-0.0434387	1	-0.0140846	1	No	No
SPAC1A6.10	SPAC1A6.10	0.18646	1	0.0594323	1	No	No
SPAC1A6.11	SPAC1A6.11	0.556159	1	-1.00271	1	No	No
deb1	SPAC1B1.01	-0.281358	1	-0.120727	1	No	No
SPAC1B1.02c	SPAC1B1.02c	-0.241524	1	-0.117114	1	No	No
kap95	SPAC1B1.03c	0.0472256	1	0.0878882	1	No	No
SPAC1B1.04c	SPAC1B1.04c	-0.28583	1	0.000358449	1	No	No
ugo1	SPAC1B2.02c	0.0998875	1	-0.0211	1	No	No
SPAC1B2.03c	SPAC1B2.03c	0.360484	1	0.494223	1	No	No
cox6	SPAC1B2.04	0.14191	1	0.111554	1	No	No
mcm5	SPAC1B2.05	-0.00255075	1	0.135037	1	No	No
SPAC1B2.06	SPAC1B2.06	1.23423	1	0.948376	1	No	No
SPAC1B3.01c	SPAC1B3.01c	0.307238	1	0.404721	1	No	No
SPAC1B3.02c	SPAC1B3.02c	0.352438	1	0.211809	1	No	No
wis2	SPAC1B3.03c	0.0493524	1	-0.548778	0.412694	No	No
SPAC1B3.04c	SPAC1B3.04c	-0.321842	1	0.031855	1	No	No
not3	SPAC1B3.05	-0.0589292	1	0.0226818	1	No	No
SPAC1B3.06c	SPAC1B3.06c	-0.237052	1	-0.336138	1	No	No
vps28	SPAC1B3.07c	-0.179899	1	0.305163	1	No	No
SPAC1B3.08	SPAC1B3.08	-0.299253	1	-0.153318	1	No	No
SPAC1B3.09c	SPAC1B3.09c	-0.155282	1	-0.031059	1	No	No
SPAC1B3.10c	SPAC1B3.10c	0.0543068	1	-0.0488108	1	No	No
ypt4	SPAC1B3.11c	0.0530303	1	-0.0794956	1	No	No
rpb10	SPAC1B3.12c	0.836717	1	0.235716	1	No	No
SPAC1B3.13	SPAC1B3.13	0.0156048	1	-0.0587378	1	No	No
vma3	SPAC1B3.14	0.250059	1	0.257478	1	No	No
SPAC1B3.15c	SPAC1B3.15c	-0.0924286	1	0.202105	1	No	No
vht1	SPAC1B3.16c	0.421622	1	0.0646213	1	No	No
clr2	SPAC1B3.17	0.194103	1	-0.00631662	1	No	No
mrps18	SPAC1B3.18c	0.0528038	1	-0.0254978	1	No	No
SPAC1B3.20	SPAC1B3.20	0.144479	1	0.0505932	1	No	No
coa3	SPAC1B3.21	-0.845939	1	-0.197217	1	No	No
sck1	SPAC1B9.02c	-0.408737	1	-0.189842	1	No	No
SPAC1B9.03c	SPAC1B9.03c	0.312055	1	-0.0711118	1	No	No
SPAC1D4.01	SPAC1D4.01	0.45729	1	-0.0659852	1	No	No
SPAC1D4.02c	SPAC1D4.02c	-0.0654273	1	-0.254553	1	No	No
aut12	SPAC1D4.03c	-0.24026	1	-0.0966604	1	No	No
cct2	SPAC1D4.04	-0.0452585	1	0.0132713	1	No	No
SPAC1D4.05c	SPAC1D4.05c	-0.114925	1	0.0798847	1	No	No
csk1	SPAC1D4.06c	0.558198	1	0.120434	1	No	No
SPAC1D4.07c	SPAC1D4.07c	0.977623	1	-0.302275	1	No	No
pis1	SPAC1D4.08	-0.136058	1	-0.0115545	1	No	No
rtf2	SPAC1D4.09c	0.14177	1	0.0126384	1	No	No
trz1	SPAC1D4.10	0.130712	1	-0.0705804	1	No	No
lkh1	SPAC1D4.11c	-0.469645	1	-0.0756069	1	No	No
rad15	SPAC1D4.12	-0.320428	1	-0.110342	1	No	No
byr1	SPAC1D4.13	-0.395356	1	-0.181787	1	No	No
tho2	SPAC1D4.14	-0.345455	1	-0.130337	1	No	No
SPAC1F12.02c	SPAC1F12.02c	0.899551	0.761871	0.305834	1	No	No
SPAC1F12.04c	SPAC1F12.04c	0.0104318	1	0.0977584	1	No	No
SPAC1F12.05	SPAC1F12.05	-0.563474	1	0.140061	1	No	No
SPAC1F12.06c	SPAC1F12.06c	0.18741	1	0.163812	1	No	No
SPAC1F12.07	SPAC1F12.07	-0.00293009	1	0.0563987	1	No	No
SPAC1F12.08	SPAC1F12.08	0.243831	1	0.15671	1	No	No
gpi17	SPAC1F12.09	-0.366474	1	-0.0746189	1	No	No
SPAC1F12.10c	SPAC1F12.10c	0.115566	1	-0.238603	1	No	No
rrp6	SPAC1F3.01	-0.0591091	1	0.0567866	1	No	No
mkh1	SPAC1F3.02c	-0.806753	1	-0.152488	1	No	No
SPAC1F3.03	SPAC1F3.03	-0.422308	1	-0.191748	1	No	No
tsr3	SPAC1F3.04c	0.176472	1	0.175892	1	No	No
SPAC1F3.05	SPAC1F3.05	-0.204703	1	-0.055104	1	No	No
spo15	SPAC1F3.06c	-0.170189	1	-0.061013	1	No	No
rsc58	SPAC1F3.07c	-0.030092	1	0.174539	1	No	No
SPAC1F3.08c	SPAC1F3.08c	0.333767	1	-0.225107	1	No	No
mug161	SPAC1F3.09	-0.273179	1	-0.321011	1	No	No
1-Oct	SPAC1F3.10c	-0.524709	1	-0.220895	1	No	No
SPAC1F5.02	SPAC1F5.02	-0.234951	1	-0.0632782	1	No	No
SPAC1F5.03c	SPAC1F5.03c	0.22645	1	0.102026	1	No	No
cdc12	SPAC1F5.04c	-0.471296	1	-0.204234	1	No	No
mso1	SPAC1F5.05c	-0.222334	1	-0.0482199	1	No	No
lsh1	SPAC1F5.06	-0.3628	1	-0.0340786	1	No	No
hem14	SPAC1F5.07c	-0.309049	1	0.00913371	1	No	No
yam8	SPAC1F5.08c	-0.480558	1	-0.109095	1	No	No
shk2	SPAC1F5.09c	-0.464274	1	-0.507709	1	No	No
fal1	SPAC1F5.10	0.198671	1	0.141582	1	No	No
tra2	SPAC1F5.11c	-0.0272575	1	0.0685769	1	No	No
spt6	SPAC1F7.01c	-0.379468	1	-0.0847596	1	No	No
has1	SPAC1F7.02c	-0.0160155	1	-0.00271438	1	No	No
pkd2	SPAC1F7.03	-0.398683	1	-0.182282	1	No	No
rho1	SPAC1F7.04	0.295375	1	-0.0574218	1	No	No
cdc22	SPAC1F7.05	-0.824492	0.98245	-0.437318	1	No	No
hsp3105	SPAC1F7.06	-1.30366	1	-0.488141	1	No	No
fip1	SPAC1F7.07c	-1.50797	0.578796	0.822452	0.588526	No	No
fio1	SPAC1F7.08	-1.39113	0.82032	0.913039	0.43156	No	No
SPAC1F7.09c	SPAC1F7.09c	-2.24159	0.00057188	-0.0609633	1	No	No
SPAC1F7.10	SPAC1F7.10	-1.40428	0.253494	0.274416	1	No	No
SPAC1F7.11c	SPAC1F7.11c	-0.598572	1	-0.125237	1	No	No
yak3	SPAC1F7.12	-1.47591	0.080401	0.0549707	1	No	No
rpl801	SPAC1F7.13c	1.07027	0.459793	0.123304	1	No	No
tam6	SPAC1F7.14c	0.864281	1	0.31156	1	No	No
ght3	SPAC1F8.01	1.07466	0.523321	-0.486394	1	No	No
shu1	SPAC1F8.02c	0.163842	1	-0.587677	1	No	No
str3	SPAC1F8.03c	0.94382	1	1.30395	1	No	No
SPAC1F8.04c	SPAC1F8.04c	-3.53321	1.87604e-08	-0.266583	1	No	No
isp3	SPAC1F8.05	6.43028	1.04961e-24	-2.29403	3.6972e-10	Yes	No
fta5	SPAC1F8.06	0.477412	1	-0.539028	1	No	No
SPAC1F8.07c	SPAC1F8.07c	0.11162	1	0.124229	1	No	No
SPAC1F8.08	SPAC1F8.08	0.503692	1	0.189931	1	No	No
caf16	SPAC20G4.01	0.512284	1	0.265482	1	No	No
fus1	SPAC20G4.02c	-0.579402	1	-0.00271438	1	No	No
hri1	SPAC20G4.03c	-0.486182	1	-0.188212	1	No	No
hus1	SPAC20G4.04c	0.241346	1	-0.0841642	1	No	No
SPAC20G4.05c	SPAC20G4.05c	-0.489952	1	-0.2143	1	No	No
adf1	SPAC20G4.06c	0.310477	1	0.229545	1	No	No
sts1	SPAC20G4.07c	0.0169618	1	0.112991	1	No	No
pdc1	SPAC20G4.08	-0.214088	1	-0.111742	1	No	No
SPAC20G4.09	SPAC20G4.09	0.748804	1	-0.587677	1	No	No
cdc17	SPAC20G8.01	-0.387466	1	-0.180253	1	No	No
SPAC20G8.02	SPAC20G8.02	-0.249542	1	-0.110011	1	No	No
itr2	SPAC20G8.03	-0.690886	1	-0.384334	1	No	No
SPAC20G8.04c	SPAC20G8.04c	0.329201	1	-0.0781551	1	No	No
cdc15	SPAC20G8.05c	-0.823775	1	-0.401264	1	No	No
not1	SPAC20G8.06	-0.202196	1	0.0108152	1	No	No
erg2	SPAC20G8.07c	0.368052	1	0.19468	1	No	No
fft1	SPAC20G8.08c	-0.126183	1	0.0341224	1	No	No
nat10	SPAC20G8.09c	-0.0552119	1	-0.0502875	1	No	No
atg6	SPAC20G8.10c	0.210642	1	-0.361848	1	No	No
utp5	SPAC20H4.01	0.154821	1	-0.0391414	1	No	No
dsc3	SPAC20H4.02	0.0530201	1	0.0409711	1	No	No
tfs1	SPAC20H4.03c	0.470651	1	0.124002	1	No	No
fml2	SPAC20H4.04	-0.394154	1	0.0272181	1	No	No
SPAC20H4.05c	SPAC20H4.05c	0.573869	1	0.268924	1	No	No
SPAC20H4.06c	SPAC20H4.06c	-0.0934334	1	-0.0329516	1	No	No
rad57	SPAC20H4.07	0.234875	1	-0.00994595	1	No	No
SPAC20H4.08	SPAC20H4.08	0.331855	1	-0.299778	1	No	No
SPAC20H4.09	SPAC20H4.09	-0.0982149	1	0.040642	1	No	No
ufd2	SPAC20H4.10	-0.304941	1	-0.0854838	1	No	No
rho5	SPAC20H4.11c	0.718107	1	0.147161	1	No	No
SPAC212.01c	SPAC212.01c	0.618443	1	-0.366801	1	No	No
SPAC212.02	SPAC212.02	2.54322	1	0.582248	1	No	No
SPAC212.03	SPAC212.03	2.33377	1	1.58225	1	No	No
SPAC212.04c	SPAC212.04c	0.796984	1	-0.518479	1	No	No
SPAC212.06c	SPAC212.06c	1.5968	1	0.430245	1	No	No
SPAC212.08c	SPAC212.08c	-0.346334	1	-0.0377683	1	No	No
tlh1	SPAC212.11	3.47966	5.29489e-06	0.8102	1	Yes	No
SPNG7	SPAC212.12	-0.380309	1	0.00540587	1	No	No
pcr1	SPAC21E11.03c	-0.711774	1	-0.598415	0.647626	No	No
aca1	SPAC21E11.04	-0.10193	1	0.496807	0.843506	No	No
cyp8	SPAC21E11.05c	0.0279034	1	0.0285931	1	No	No
tif224	SPAC21E11.06	0.433725	1	0.159115	1	No	No
SPAC21E11.07	SPAC21E11.07	0.469689	1	0.00767722	1	No	No
lcb2	SPAC21E11.08	-0.450856	1	-0.0397941	1	No	No
tim10	SPAC222.03c	0.43958	1	0.235919	1	No	No
ies6	SPAC222.04c	0.42678	1	0.174961	1	No	No
mss1	SPAC222.05c	0.0457283	1	0.0962703	1	No	No
mak16	SPAC222.06	0.473567	1	-0.090993	1	No	No
hri2	SPAC222.07c	-0.116514	1	-0.241795	1	No	No
SPAC222.08c	SPAC222.08c	0.508364	1	0.383301	1	No	No
seb1	SPAC222.09	-0.0752889	1	0.0277076	1	No	No
byr4	SPAC222.10c	0.0496707	1	-0.00620337	1	No	No
hem13	SPAC222.11	-0.00890641	1	0.132398	1	No	No
atp2	SPAC222.12c	-0.565801	1	-0.153732	1	No	No
SPAC222.13c	SPAC222.13c	-0.392128	1	-0.0457012	1	No	No
SPAC222.14c	SPAC222.14c	-0.384369	1	-0.102457	1	No	No
meu13	SPAC222.15	2.69417	0.0509699	0.402542	1	No	No
csn3	SPAC222.16c	0.262858	1	0.179078	1	No	No
SPAC222.17	SPAC222.17	0.182136	1	0.188256	1	No	No
SPAC222.18	SPAC222.18	-0.180549	1	-0.0317873	1	No	No
tam1	SPAC222.19	0.287104	1	0.0715617	1	No	No
erd1	SPAC227.01c	-0.254702	1	0.0387055	1	No	No
SPAC227.02c	SPAC227.02c	0.875916	1	-0.201398	1	No	No
SPAC227.03c	SPAC227.03c	0.199684	1	-0.0635325	1	No	No
atg10	SPAC227.04	0.252179	1	0.174354	1	No	No
SPAC227.05	SPAC227.05	0.65436	1	0.161118	1	No	No
SPAC227.06	SPAC227.06	-0.0431919	1	-0.0838062	1	No	No
pab1	SPAC227.07c	-0.19233	1	-0.175389	1	No	No
yth1	SPAC227.08c	0.280206	1	0.0867838	1	No	No
SPAC227.09	SPAC227.09	-0.071252	1	0.025904	1	No	No
SPAC227.10	SPAC227.10	0.539729	1	0.230944	1	No	No
SPAC227.11c	SPAC227.11c	0.0446729	1	-0.0441794	1	No	No
rna4	SPAC227.12	-0.0961067	1	0.0126499	1	No	No
isu1	SPAC227.13c	-0.0940553	1	0.093608	1	No	No
SPAC227.14	SPAC227.14	-0.0288033	1	-0.219945	1	No	No
SPAC227.15	SPAC227.15	-0.782943	1	-0.243498	1	No	No
psf3	SPAC227.16c	0.317074	1	0.272867	1	No	No
SPAC227.17c	SPAC227.17c	0.797423	1	-0.459724	1	No	No
lys3	SPAC227.18	0.126804	1	0.142688	1	No	No
SPAC227.19c	SPAC227.19c	0.233903	1	-0.451845	1	No	No
pso2	SPAC22A12.01c	-0.273222	1	0.0637373	1	No	No
mug103	SPAC22A12.02c	4.12384	0.0631568	-0.265749	1	No	No
csn4	SPAC22A12.03c	0.23861	1	0.0951833	1	No	No
rps2201	SPAC22A12.04c	1.20232	0.308222	0.23149	1	No	No
rpc11	SPAC22A12.05	1.0982	0.684561	0.40575	1	No	No
SPAC22A12.06c	SPAC22A12.06c	0.0307631	1	0.267544	1	No	No
ogm1	SPAC22A12.07c	-0.340333	1	-0.0548985	1	No	No
SPAC22A12.08c	SPAC22A12.08c	-0.50541	1	0.0300851	1	No	No
sap114	SPAC22A12.09c	0.00567515	1	0.0974069	1	No	No
SPAC22A12.10	SPAC22A12.10	0.114747	1	-0.0555804	1	No	No
dak1	SPAC22A12.11	-1.23214	0.277241	-0.360836	1	No	No
rrp40	SPAC22A12.12c	0.555574	1	0.132179	1	No	No
mug84	SPAC22A12.13	0.543775	1	-0.0678726	1	No	No
SPAC22A12.14c	SPAC22A12.14c	0.324733	1	-0.155518	1	No	No
bip1	SPAC22A12.15c	-0.198338	1	-0.356131	1	No	No
SPAC22A12.16	SPAC22A12.16	0.154917	1	0.0189182	1	No	No
SPAC22A12.17c	SPAC22A12.17c	0.0707323	1	-0.11063	1	No	No
SPAC22E12.01	SPAC22E12.01	-0.0932151	1	0.107656	1	No	No
SPAC22E12.02	SPAC22E12.02	-0.0701873	1	-0.0402867	1	No	No
hsp3106	SPAC22E12.03c	0.208314	1	-0.168996	1	No	No
ccs1	SPAC22E12.04	0.113511	1	0.0741451	1	No	No
rer1	SPAC22E12.05c	-0.0412244	1	-0.0562587	1	No	No
gmh3	SPAC22E12.06c	-0.31767	1	-0.19408	1	No	No
rna1	SPAC22E12.07	0.110752	1	0.192211	1	No	No
rrn10	SPAC22E12.08	0.753637	1	0.625696	0.968186	No	No
krp1	SPAC22E12.09c	-0.0795974	1	-0.268542	1	No	No
etp1	SPAC22E12.10c	-0.135247	1	-0.0548214	1	No	No
set3	SPAC22E12.11c	-0.493557	1	-0.143196	1	No	No
rlp24	SPAC22E12.13c	0.558598	1	0.0531492	1	No	No
sck2	SPAC22E12.14c	-0.357129	1	0.264569	1	No	No
pik1	SPAC22E12.16c	0.0536588	1	-0.153402	1	No	No
glo3	SPAC22E12.17c	-0.341419	1	-0.047259	1	No	No
SPAC22E12.18	SPAC22E12.18	0.337076	1	0.226524	1	No	No
snt1	SPAC22E12.19	-0.439268	1	-0.0720354	1	No	No
atf31	SPAC22F3.02	2.74185	0.488378	-0.243722	1	No	No
rdh54	SPAC22F3.03c	1.47894	0.262768	0.190518	1	No	No
mug62	SPAC22F3.04	1.7488	1	-0.0641149	1	No	No
alp41	SPAC22F3.05c	0.172303	1	-0.252234	1	No	No
lon1	SPAC22F3.06c	-0.376661	1	-0.239779	1	No	No
atp20	SPAC22F3.07c	0.204346	1	0.29614	1	No	No
rok1	SPAC22F3.08c	0.480466	1	-0.00271438	1	No	No
res2	SPAC22F3.09c	-0.45678	1	-0.341332	1	No	No
gcs1	SPAC22F3.10c	-0.221926	1	0.0259298	1	No	No
snu23	SPAC22F3.11c	0.073377	1	0.206381	1	No	No
rgs1	SPAC22F3.12c	-1.56597	0.0787984	-0.769554	0.0663748	No	No
tsc1	SPAC22F3.13	-0.70213	1	-0.147966	1	No	No
SPAC22F3.15	SPAC22F3.15	0.574775	1	0.228468	1	No	No
pvg5	SPAC22F8.02c	-0.277461	1	-0.473344	1	No	No
SPAC22F8.04	SPAC22F8.04	-0.353808	1	-0.138285	1	No	No
SPAC22F8.05	SPAC22F8.05	-0.100093	1	-0.674015	0.260798	No	No
pam1	SPAC22F8.06	-0.0179117	1	-0.0390141	1	No	No
rtf1	SPAC22F8.07c	0.108165	1	-0.0544695	1	No	No
sec24	SPAC22F8.08	-0.429893	1	-0.125866	1	No	No
rrp16	SPAC22F8.09	0.00221261	1	-0.305877	1	No	No
sap145	SPAC22F8.10c	0.193249	1	-0.0494128	1	No	No
plc1	SPAC22F8.11	-0.365941	1	-0.0933531	1	No	No
shf1	SPAC22F8.12c	0.0146702	1	0.0225721	1	No	No
fra1	SPAC22G7.01c	-0.420136	1	-0.0860408	1	No	No
kap111	SPAC22G7.02	-0.29415	1	-0.0832457	1	No	No
SPAC22G7.03	SPAC22G7.03	0.126387	1	-0.0770327	1	No	No
pan2	SPAC22G7.04	0.0102882	1	-0.00892621	1	No	No
SPAC22G7.05	SPAC22G7.05	0.174289	1	-0.00411302	1	No	No
ura1	SPAC22G7.06c	0.286574	1	-0.0592979	1	No	No
SPAC22G7.07c	SPAC22G7.07c	0.167195	1	0.187531	1	No	No
ppk8	SPAC22G7.08	-0.488017	1	-0.275878	1	No	No
nup45	SPAC22G7.09c	-0.0368056	1	0.0921808	1	No	No
iss1	SPAC22G7.10	-0.0635792	1	0.0967358	1	No	No
SPAC22G7.11c	SPAC22G7.11c	0.208379	1	-0.220637	1	No	No
SPAC22H10.02	SPAC22H10.02	-0.114077	1	-0.0676142	1	No	No
kap114	SPAC22H10.03c	-0.279775	1	0.018236	1	No	No
ppa3	SPAC22H10.04	-0.0926643	1	0.0152601	1	No	No
SPAC22H10.05c	SPAC22H10.05c	-0.0920865	1	-0.0709503	1	No	No
SPAC22H10.06c	SPAC22H10.06c	1.26665	1	-0.292221	1	No	No
scd2	SPAC22H10.07	-0.507536	1	-0.337664	1	No	No
SPAC22H10.08	SPAC22H10.08	0.124837	1	0.119485	1	No	No
SPAC22H10.09	SPAC22H10.09	-0.329468	1	-0.19675	1	No	No
alp21	SPAC22H10.10	0.58266	1	0.0965765	1	No	No
SPAC22H10.11c	SPAC22H10.11c	-0.570018	1	-0.194941	1	No	No
gdi1	SPAC22H10.12c	-0.11762	1	-0.1297	1	No	No
zym1	SPAC22H10.13	0.835474	1	0.120005	1	No	No
mug35	SPAC22H12.01c	-0.397909	1	-0.231347	1	No	No
tfg3	SPAC22H12.02	0.019592	1	-0.00253969	1	No	No
SPAC22H12.03	SPAC22H12.03	0.206979	1	0.0685205	1	No	No
rps102	SPAC22H12.04c	0.910807	0.730342	0.0539738	1	No	No
fsc1	SPAC22H12.05c	-0.618602	1	-0.197956	1	No	No
SPAC23A1.02c	SPAC23A1.02c	-0.123091	1	-0.189483	1	No	No
apt1	SPAC23A1.03	1.47	0.0918366	0.417665	1	No	No
mnl1	SPAC23A1.04c	0.132133	1	-0.076715	1	No	No
SPAC23A1.05	SPAC23A1.05	0.369185	1	0.194143	1	No	No
cmk2	SPAC23A1.06c	0.17003	1	-0.099135	1	No	No
SPAC23A1.07	SPAC23A1.07	0.490736	1	0.49098	1	No	No
rpl3401	SPAC23A1.08c	1.14766	0.371241	0.184638	1	No	No
SPAC23A1.09	SPAC23A1.09	0.507971	1	0.214157	1	No	No
tef102	SPAC23A1.10	0.178687	1	-0.00686742	1	No	No
rpl1602	SPAC23A1.11	1.07274	0.45856	0.1669	1	No	No
frs1	SPAC23A1.12c	-0.358733	1	-0.0891666	1	No	No
SPAC23A1.14c	SPAC23A1.14c	0.170944	1	-0.37028	1	No	No
sec20	SPAC23A1.15c	0.240744	1	0.0180255	1	No	No
rtr1	SPAC23A1.16c	-0.360941	1	-0.0119329	1	No	No
SPAC23A1.17	SPAC23A1.17	-0.674165	1	-0.0958238	1	No	No
mrp51	SPAC23A1.18c	-0.158071	1	-0.115986	1	No	No
hrq1	SPAC23A1.19c	-0.324725	1	0.0757597	1	No	No
new11	SPAC23A1.20	0.190982	1	0.109344	1	No	No
SPAC23C11.01	SPAC23C11.01	-0.111592	1	0.100066	1	No	No
rps23	SPAC23C11.02c	0.980434	0.579568	0.191813	1	No	No
SPAC23C11.03	SPAC23C11.03	0.0201429	1	0.13409	1	No	No
pnk1	SPAC23C11.04c	0.0785097	1	0.160386	1	No	No
ipp1	SPAC23C11.05	0.494464	1	0.182017	1	No	No
SPAC23C11.06c	SPAC23C11.06c	-0.800011	1	-1.06334	0.000342115	No	No
SPAC23C11.07	SPAC23C11.07	0.655695	1	0.804641	1	No	No
php3	SPAC23C11.08	0.200103	1	-0.0712208	1	No	No
ala1	SPAC23C11.09	-0.153054	1	-0.10971	1	No	No
mpn1	SPAC23C11.10	-0.501422	1	-0.0305486	1	No	No
cka1	SPAC23C11.11	0.56883	1	-0.066325	1	No	No
hcn1	SPAC23C11.12	1.09424	0.724648	0.516755	1	No	No
hpt1	SPAC23C11.13c	0.00482381	1	0.279012	1	No	No
zhf1	SPAC23C11.14	-0.152746	1	0.161993	1	No	No
pst2	SPAC23C11.15	-0.309345	1	-0.104926	1	No	No
plo1	SPAC23C11.16	-0.0379517	1	-0.150468	1	No	No
mdm28	SPAC23C11.17	-0.25155	1	-0.400845	1	No	No
crn1	SPAC23C4.02	-0.539228	1	0.146409	1	No	No
hrk1	SPAC23C4.03	-0.167982	1	-0.0891069	1	No	No
SPAC23C4.04c	SPAC23C4.04c	0.231118	1	0.154982	1	No	No
SPAC23C4.05c	SPAC23C4.05c	-0.406391	1	-0.289672	1	No	No
SPAC23C4.06c	SPAC23C4.06c	0.859669	1	0.12879	1	No	No
tht2	SPAC23C4.07	4.37957	1.06551e-07	0.0874834	1	Yes	No
rho3	SPAC23C4.08	0.246304	1	-0.0975871	1	No	No
SPAC23C4.09c	SPAC23C4.09c	0.733611	1	0.178242	1	No	No
sec2	SPAC23C4.10	-0.318163	1	-0.0659082	1	No	No
atp18	SPAC23C4.11	0.212951	1	0.0750778	1	No	No
hhp2	SPAC23C4.12	-0.0644061	1	-0.0496257	1	No	No
bet1	SPAC23C4.13	0.368159	1	-0.305625	1	No	No
alg1	SPAC23C4.14	0.264379	1	-0.00557972	1	No	No
rpb5	SPAC23C4.15	0.226909	1	0.225699	1	No	No
atg15	SPAC23C4.16c	-0.327038	1	-0.0180231	1	No	No
trm402	SPAC23C4.17	0.283337	1	-0.0474527	1	No	No
rad4	SPAC23C4.18c	-0.111758	1	-0.000940943	1	No	No
spt5	SPAC23C4.19	-0.411145	1	-0.087755	1	No	No
pdp3	SPAC23D3.01	0.0852759	1	0.149189	1	No	No
rfc2	SPAC23D3.02	0.253046	1	0.212891	1	No	No
SPAC23D3.03c	SPAC23D3.03c	-0.122298	1	-0.180178	1	No	No
gpd2	SPAC23D3.04c	0.00425415	1	0.129225	1	No	No
nup146	SPAC23D3.06c	-0.378531	1	-0.116696	1	No	No
pup1	SPAC23D3.07	0.0211879	1	0.155364	1	No	No
usp108	SPAC23D3.08	-0.0835092	1	-0.0770682	1	No	No
arp42	SPAC23D3.09	0.0335681	1	0.284696	1	No	No
eng2	SPAC23D3.10c	4.91104	2.08775e-16	-0.121767	1	Yes	No
ayr1	SPAC23D3.11	-0.332294	1	-0.161089	1	No	No
SPAC23D3.12	SPAC23D3.12	0.928925	1	-0.328485	1	No	No
SPAC23D3.13c	SPAC23D3.13c	-0.00286656	1	0.0932547	1	No	No
aah2	SPAC23D3.14c	0.242574	1	0.00139001	1	No	No
SPAC23D3.16	SPAC23D3.16	0.348075	1	0.085594	1	No	No
SPAC23D3.17	SPAC23D3.17	0.169931	1	0.337614	1	No	No
fep1	SPAC23E2.01	-0.338429	1	0.455825	1	No	No
lsd2	SPAC23E2.02	-0.456702	1	-0.116987	1	No	No
ste7	SPAC23E2.03c	-0.533421	1	-0.0632191	1	No	No
rpb2	SPAC23G3.01	-0.35668	1	-0.0723979	1	No	No
sib1	SPAC23G3.02c	-0.354851	1	-0.0901772	1	No	No
sib2	SPAC23G3.03	-0.990534	0.63188	-0.194739	1	No	No
ies4	SPAC23G3.04	0.232577	1	-0.0130378	1	No	No
SPAC23G3.05c	SPAC23G3.05c	0.268364	1	-0.18342	1	No	No
SPAC23G3.06	SPAC23G3.06	0.134485	1	0.0380928	1	No	No
snf30	SPAC23G3.07c	0.129713	1	-0.089495	1	No	No
ubp7	SPAC23G3.08c	-0.51576	1	-0.134687	1	No	No
taf4	SPAC23G3.09	-0.158801	1	-0.0404129	1	No	No
ssr3	SPAC23G3.10c	0.118941	1	0.191389	1	No	No
rpn6	SPAC23G3.11	-0.166888	1	-0.0190624	1	No	No
SPAC23G3.12c	SPAC23G3.12c	0.0167176	1	0.0786179	1	No	No
ini1	SPAC23H3.02c	0.704468	1	0.395034	1	No	No
npr2	SPAC23H3.03c	0.00907574	1	-0.117578	1	No	No
SPAC23H3.04	SPAC23H3.04	-0.515141	1	-0.0822347	1	No	No
swd1	SPAC23H3.05c	0.126979	1	0.0843621	1	No	No
apl6	SPAC23H3.06	-0.150546	1	-0.0503174	1	No	No
mrp2	SPAC23H3.07c	0.576576	1	0.185321	1	No	No
bub3	SPAC23H3.08c	0.529758	1	0.135601	1	No	No
gly1	SPAC23H3.09c	0.163727	1	0.081636	1	No	No
ssr2	SPAC23H3.10	-0.234274	1	0.0794217	1	No	No
SPAC23H3.11c	SPAC23H3.11c	0.134917	1	0.00961642	1	No	No
SPAC23H3.12c	SPAC23H3.12c	0.169537	1	-0.0538297	1	No	No
gpa2	SPAC23H3.13c	-0.642053	1	-0.317043	1	No	No
SPAC23H3.14	SPAC23H3.14	-0.308186	1	-0.0887668	1	No	No
SPAC23H3.15c	SPAC23H3.15c	-0.679541	1	-0.931064	0.00318593	No	No
osh3	SPAC23H4.01c	-0.608363	1	0.00709323	1	No	No
ppk9	SPAC23H4.02	-0.317084	1	-0.180713	1	No	No
erv25	SPAC23H4.03c	0.176653	1	0.187108	1	No	No
SPAC23H4.04	SPAC23H4.04	-0.0998864	1	-0.0206611	1	No	No
SPAC23H4.05c	SPAC23H4.05c	0.918729	1	1.31921	1	No	No
gln1	SPAC23H4.06	0.2913	1	0.396983	1	No	No
srp102	SPAC23H4.07c	0.499423	1	0.194718	1	No	No
iwr1	SPAC23H4.08	0.1534	1	0.0635588	1	No	No
cdb4	SPAC23H4.09	0.634458	1	0.0519961	1	No	No
thi4	SPAC23H4.10c	0.295338	1	0.327396	1	No	No
cnl2	SPAC23H4.11c	0.355571	1	0.182589	1	No	No
alp13	SPAC23H4.12	0.177211	1	-0.0670695	1	No	No
SPAC23H4.13c	SPAC23H4.13c	0.315648	1	-0.014012	1	No	No
vam6	SPAC23H4.14	-0.37714	1	-0.309176	1	No	No
SPAC23H4.15	SPAC23H4.15	0.188893	1	0.051393	1	No	No
SPAC23H4.16c	SPAC23H4.16c	0.230993	1	0.136944	1	No	No
srb10	SPAC23H4.17c	0.0866739	1	0.00616377	1	No	No
rbx1	SPAC23H4.18c	0.343535	1	-0.0546011	1	No	No
SPAC23H4.21	SPAC23H4.21	0.90974	1	0.31742	1	No	No
SPAC24B11.05	SPAC24B11.05	-1.31649	0.578796	-0.0580218	1	No	No
sty1	SPAC24B11.06c	-0.0535463	1	0.0602218	1	No	No
SPAC24B11.07c	SPAC24B11.07c	-0.666233	1	-0.519035	1	No	No
SPAC24B11.08c	SPAC24B11.08c	-0.129019	1	-0.189682	1	No	No
mpc2	SPAC24B11.09	-0.201727	1	-0.35573	1	No	No
cfh1	SPAC24B11.10c	-0.0943817	1	-0.266351	1	No	No
sid2	SPAC24B11.11c	-0.164021	1	-0.147534	1	No	No
SPAC24B11.12c	SPAC24B11.12c	-0.84514	1	-0.301184	1	No	No
hem3	SPAC24B11.13	-0.540807	1	-0.245728	1	No	No
SPAC24B11.14	SPAC24B11.14	0.647875	1	0.0357598	1	No	No
SPAC24C9.02c	SPAC24C9.02c	0.061071	1	0.10803	1	No	No
mvd1	SPAC24C9.03	0.00600744	1	0.0547139	1	No	No
SPAC24C9.04	SPAC24C9.04	0.223959	1	0.0849939	1	No	No
mug70	SPAC24C9.05c	0.168001	1	-0.0116268	1	No	No
SPAC24C9.06c	SPAC24C9.06c	-0.650476	1	-0.403705	1	No	No
bgs2	SPAC24C9.07c	0.185267	1	-0.0101606	1	No	No
SPAC24C9.08	SPAC24C9.08	-0.892716	0.788358	0.169296	1	No	No
SPAC24C9.09	SPAC24C9.09	-0.131327	1	-0.168822	1	No	No
mrp4	SPAC24C9.10c	0.0432641	1	0.00621874	1	No	No
SPAC24C9.11	SPAC24C9.11	-0.0489866	1	-0.0321309	1	No	No
SPAC24C9.12c	SPAC24C9.12c	0.226266	1	0.04904	1	No	No
mrp10	SPAC24C9.13c	0.174658	1	-0.140525	1	No	No
otu1	SPAC24C9.14	-0.211785	1	-0.423263	1	No	No
spn5	SPAC24C9.15c	2.29225	0.00945919	-1.01298	1	Yes	No
cox8	SPAC24C9.16c	0.338332	1	0.162376	1	No	No
SPAC24H6.01c	SPAC24H6.01c	0.400703	1	0.172205	1	No	No
SPAC24H6.02c	SPAC24H6.02c	0.673617	1	0.109986	1	No	No
cul3	SPAC24H6.03	-0.226657	1	-0.140072	1	No	No
hxk1	SPAC24H6.04	-0.250024	1	-0.263312	1	No	No
cdc25	SPAC24H6.05	-0.106806	1	0.0657267	1	No	No
sld3	SPAC24H6.06	0.0167374	1	0.187065	1	No	No
rps901	SPAC24H6.07	1.05373	0.47689	0.130399	1	No	No
SPAC24H6.08	SPAC24H6.08	0.792057	1	0.0801659	1	No	No
gef1	SPAC24H6.09	-0.171386	1	-0.235534	1	No	No
SPAC24H6.10c	SPAC24H6.10c	0.437578	1	0.245526	1	No	No
SPAC24H6.11c	SPAC24H6.11c	-0.75868	1	-0.253858	1	No	No
uba3	SPAC24H6.12c	0.078604	1	-0.0532883	1	No	No
SPAC24H6.13	SPAC24H6.13	0.603374	1	-0.261802	1	No	No
fft3	SPAC25A8.01c	-0.30499	1	-0.081023	1	No	No
atg14	SPAC25A8.02	-0.315875	1	-0.0592411	1	No	No
SPAC25A8.03c	SPAC25A8.03c	0.154542	1	0.1138	1	No	No
dap1	SPAC25B8.01	0.231855	1	0.0693607	1	No	No
sds3	SPAC25B8.02	0.0124337	1	-0.260046	1	No	No
psd2	SPAC25B8.03	-0.419102	1	-0.099404	1	No	No
mss51	SPAC25B8.04c	-0.569219	1	-0.0831082	1	No	No
SPAC25B8.05	SPAC25B8.05	0.161667	1	0.0952754	1	No	No
SPAC25B8.06c	SPAC25B8.06c	0.0327645	1	0.286622	1	No	No
SPAC25B8.07c	SPAC25B8.07c	0.0815797	1	-0.18374	1	No	No
SPAC25B8.08	SPAC25B8.08	-0.522789	1	-0.279707	1	No	No
SPAC25B8.09	SPAC25B8.09	0.00174982	1	0.039393	1	No	No
SPAC25B8.10	SPAC25B8.10	0.0668195	1	-0.0333725	1	No	No
SPAC25B8.11	SPAC25B8.11	-0.569264	1	-0.0301226	1	No	No
SPAC25B8.12c	SPAC25B8.12c	0.121676	1	-0.0712232	1	No	No
isp7	SPAC25B8.13c	-0.740064	1	0.357586	1	No	No
mal2	SPAC25B8.14	0.0581323	1	0.0556774	1	No	No
SPAC25B8.15c	SPAC25B8.15c	0.239672	1	0.113142	1	No	No
SPAC25B8.16	SPAC25B8.16	-0.0176051	1	0.136113	1	No	No
SPAC25B8.17	SPAC25B8.17	0.59761	1	0.299674	1	No	No
SPAC25B8.18	SPAC25B8.18	-0.160998	1	-0.416029	1	No	No
loz1	SPAC25B8.19c	-0.414559	1	0.0571295	1	No	No
SPAC25B8.20	SPAC25B8.20	0.949426	1	0.582248	1	No	No
SPAC25G10.01	SPAC25G10.01	-0.570425	1	-0.210968	1	No	No
cce1	SPAC25G10.02	0.769866	1	0.138641	1	No	No
zip1	SPAC25G10.03	0.129434	1	0.0658537	1	No	No
rec10	SPAC25G10.04c	2.12963	0.00833995	0.859209	0.544242	Yes	No
his1	SPAC25G10.05c	0.373159	1	0.197542	1	No	No
rps2801	SPAC25G10.06	1.17475	0.358247	0.316294	1	No	No
cut7	SPAC25G10.07c	-0.176557	1	0.24678	1	No	No
SPAC25G10.08	SPAC25G10.08	-0.0474455	1	-0.00125668	1	No	No
pan1	SPAC25G10.09c	-0.474483	1	-0.218085	1	No	No
jmj1	SPAC25H1.02	-0.196403	1	-0.506249	1	No	No
atg101	SPAC25H1.03	-0.0377144	1	-0.514921	1	No	No
mug105	SPAC25H1.04	0.318904	1	-0.114675	1	No	No
meu29	SPAC25H1.05	1.13758	0.526365	0.304263	1	No	No
pcf3	SPAC25H1.06	0.0285332	1	0.0398942	1	No	No
emc1	SPAC25H1.07	-0.208127	1	-0.0275891	1	No	No
SPAC25H1.08c	SPAC25H1.08c	-0.0539883	1	0.0618649	1	No	No
mde5	SPAC25H1.09	6.16047	3.99627e-19	-0.360266	1	Yes	No
atp19	SPAC25H1.10c	0.108207	1	0.229587	1	No	No
sxa1	SPAC26A3.01	-0.334812	1	-0.207012	1	No	No
myh1	SPAC26A3.02	-0.0139301	1	0.0195384	1	No	No
rmi1	SPAC26A3.03c	1.5084	0.445932	0.213604	1	No	No
rpl2002	SPAC26A3.04	1.11482	0.407444	0.182144	1	No	No
chc1	SPAC26A3.05	-0.306555	1	0.00272738	1	No	No
bud23	SPAC26A3.06	0.3691	1	0.0403543	1	No	No
rpl1101	SPAC26A3.07c	1.1473	0.371241	0.236563	1	No	No
smb1	SPAC26A3.08	0.305674	1	-0.055329	1	No	No
rga2	SPAC26A3.09c	-0.28657	1	-0.0329818	1	No	No
cnt6	SPAC26A3.10	-0.586905	1	-0.134595	1	No	No
SPAC26A3.11	SPAC26A3.11	-0.0356078	1	0.145908	1	No	No
dhp1	SPAC26A3.12c	-0.360607	1	-0.0690569	1	No	No
Tf2-4	SPAC26A3.13c	-0.182913	1	-0.0679346	1	No	No
SPAC26A3.14c	SPAC26A3.14c	-0.00293671	1	0.0719685	1	No	No
nsp1	SPAC26A3.15c	-0.222532	1	-0.109506	1	No	No
dph1	SPAC26A3.16	-0.207759	1	-0.187712	1	No	No
SPAC26A3.17c	SPAC26A3.17c	0.389656	1	0.112251	1	No	No
sec74	SPAC26F1.01	-0.310089	1	0.00743357	1	No	No
pnn1	SPAC26F1.02	0.176514	1	-0.138611	1	No	No
pda1	SPAC26F1.03	-0.179199	1	0.0825916	1	No	No
etr1	SPAC26F1.04c	-0.490604	1	-0.523325	0.702036	No	No
mug106	SPAC26F1.05	0.0848534	1	-0.299246	1	No	No
gpm1	SPAC26F1.06	0.581204	1	0.107291	1	No	No
SPAC26F1.07	SPAC26F1.07	-0.118614	1	-0.294726	1	No	No
SPAC26F1.08c	SPAC26F1.08c	-0.287471	1	0.0484731	1	No	No
gyp51	SPAC26F1.09	-0.411604	1	-0.02611	1	No	No
pyp1	SPAC26F1.10c	-0.0279075	1	0.0825329	1	No	No
SPAC26F1.11	SPAC26F1.11	-1.66623	1	-2.65479	0.863931	No	No
SPAC26F1.12c	SPAC26F1.12c	0.46834	1	0.124859	1	No	No
lrs1	SPAC26F1.13c	-0.103576	1	-0.0537852	1	No	No
aif1	SPAC26F1.14c	-0.773975	1	-0.546505	0.565478	No	No
SPAC26H5.02c	SPAC26H5.02c	0.141122	1	0.299992	1	No	No
pcf2	SPAC26H5.03	0.0581323	1	0.218557	1	No	No
SPAC26H5.04	SPAC26H5.04	-0.682816	1	-0.382463	1	No	No
mga2	SPAC26H5.05	-0.373892	1	-0.248094	1	No	No
pot1	SPAC26H5.06	-0.0986054	1	0.280155	1	No	No
SPAC26H5.07c	SPAC26H5.07c	-0.379866	1	-0.0717405	1	No	No
bgl2	SPAC26H5.08c	0.0821982	1	-0.299678	1	No	No
SPAC26H5.09c	SPAC26H5.09c	-0.356671	1	-0.255478	1	No	No
tif51	SPAC26H5.10c	0.474375	1	0.125976	1	No	No
mug56	SPAC26H5.11	-0.273761	1	-0.103006	1	No	No
rpo41	SPAC26H5.12	-0.0380219	1	-0.0243166	1	No	No
kei1	SPAC26H5.13c	-0.0308193	1	-0.158338	1	No	No
SPAC27D7.02c	SPAC27D7.02c	-0.371602	1	0.0657994	1	No	No
mei2	SPAC27D7.03c	0.0256658	1	0.17936	1	No	No
omt2	SPAC27D7.04	0.185668	1	-0.104766	1	No	No
apc14	SPAC27D7.05c	1.37541	0.424597	0.241077	1	No	No
etf1	SPAC27D7.06	0.087899	1	0.0272532	1	No	No
smd1	SPAC27D7.07c	0.658236	1	0.320973	1	No	No
SPAC27D7.08c	SPAC27D7.08c	0.0476487	1	-0.267276	1	No	No
SPAC27D7.09c	SPAC27D7.09c	0.637686	1	-0.455384	0.97078	No	No
SPAC27D7.11c	SPAC27D7.11c	2.18124	0.000570549	0.265011	1	Yes	No
but1	SPAC27D7.12c	0.980886	1	-0.238782	1	No	No
ssm4	SPAC27D7.13c	1.3995	0.279898	0.521578	1	No	No
tpr1	SPAC27D7.14c	-0.339528	1	-0.14605	1	No	No
SPAC27E2.01	SPAC27E2.01	-0.0855177	1	0.12853	1	No	No
SPAC27E2.02	SPAC27E2.02	0.44383	1	0.159383	1	No	No
SPAC27E2.03c	SPAC27E2.03c	0.148318	1	-0.0672135	1	No	No
mug155	SPAC27E2.04c	0.666342	1	-0.29817	1	No	No
cdc1	SPAC27E2.05	0.182523	1	0.0210203	1	No	No
SPAC27E2.06c	SPAC27E2.06c	-0.192	1	-0.123447	1	No	No
pvg2	SPAC27E2.07	-0.105255	1	-0.108914	1	No	No
Tf2-6	SPAC27E2.08	-0.179573	1	-0.0717222	1	No	No
mak2	SPAC27E2.09	-0.196319	1	0.254522	1	No	No
rfc3	SPAC27E2.10c	0.252709	1	0.260718	1	No	No
SPAC27E2.11c	SPAC27E2.11c	0.809482	0.98245	0.129141	1	No	No
SPAC27E2.12	SPAC27E2.12	0.163842	1	0.149289	1	No	No
SPAC27E2.13	SPAC27E2.13	0.284857	1	-0.386043	1	No	No
SPAC27E2.14	SPAC27E2.14	-0.152894	1	0.0156641	1	No	No
cdc8	SPAC27F1.02c	0.261435	1	-0.0509549	1	No	No
uch1	SPAC27F1.03c	0.132179	1	0.0164307	1	No	No
nuf2	SPAC27F1.04c	0.130408	1	-0.323206	1	No	No
SPAC27F1.05c	SPAC27F1.05c	-2.10896	0.00249551	-0.437045	1	No	No
SPAC27F1.06c	SPAC27F1.06c	0.238463	1	-0.194339	1	No	No
ost1	SPAC27F1.07	-0.18912	1	-0.0829994	1	No	No
pdt1	SPAC27F1.08	-0.494413	1	-0.0777056	1	No	No
prp10	SPAC27F1.09c	-0.138699	1	0.00780349	1	No	No
SPAC27F1.10	SPAC27F1.10	1.07073	1	0.734251	1	No	No
SPAC29A4.02c	SPAC29A4.02c	0.425415	1	-0.0908352	1	No	No
SPAC29A4.03c	SPAC29A4.03c	0.0883508	1	-0.00943329	1	No	No
cbf5	SPAC29A4.04c	0.219453	1	0.0869307	1	No	No
cam2	SPAC29A4.05	0.0701551	1	-0.046162	1	No	No
SPAC29A4.06c	SPAC29A4.06c	-0.0528728	1	-0.267496	1	No	No
srb6	SPAC29A4.07	0.43217	1	0.274395	1	No	No
prp19	SPAC29A4.08c	-0.099415	1	0.0345893	1	No	No
SPAC29A4.09	SPAC29A4.09	0.467286	1	0.115685	1	No	No
rrn5	SPAC29A4.10	-0.0421617	1	-0.00789462	1	No	No
rga3	SPAC29A4.11	-0.519432	1	-0.127908	1	No	No
mug108	SPAC29A4.12c	-0.308993	1	-1.37581	0.000583016	No	No
SPAC29A4.13	SPAC29A4.13	0.504283	1	0.170165	1	No	No
SPAC29A4.14c	SPAC29A4.14c	-0.0503389	1	-0.000482837	1	No	No
SPAC29A4.15	SPAC29A4.15	0.054282	1	-0.0426584	1	No	No
hal4	SPAC29A4.16	-0.311876	1	-0.222407	1	No	No
SPAC29A4.17c	SPAC29A4.17c	0.0369553	1	-0.52926	1	No	No
prw1	SPAC29A4.18	0.14375	1	0.00137257	1	No	No
cta5	SPAC29A4.19c	-0.201727	1	0.0340911	1	No	No
elp3	SPAC29A4.20	0.0153361	1	0.0674526	1	No	No
SPAC29A4.22	SPAC29A4.22	-0.184525	1	-0.854616	1	No	No
ino80	SPAC29B12.01	-0.283351	1	-0.0841924	1	No	No
set2	SPAC29B12.02c	-0.224308	1	-0.305134	1	No	No
spd1	SPAC29B12.03	-1.12588	0.434595	-0.126324	1	No	No
snz1	SPAC29B12.04	0.785196	1	0.30648	1	No	No
SPAC29B12.05c	SPAC29B12.05c	0.539975	1	-0.0320832	1	No	No
rcd1	SPAC29B12.06c	-0.206026	1	-0.177182	1	No	No
sec16	SPAC29B12.07	-0.0167305	1	-0.0409337	1	No	No
clr5	SPAC29B12.08	-0.207398	1	-0.0991811	1	No	No
pgt1	SPAC29B12.10c	0.149518	1	0.31515	1	No	No
SPAC29B12.11c	SPAC29B12.11c	-0.554377	1	-0.2214	1	No	No
SPAC29B12.12	SPAC29B12.12	0.540218	1	-0.118192	1	No	No
SPAC29B12.13	SPAC29B12.13	-0.551522	1	0.472013	1	No	No
SPAC29B12.14c	SPAC29B12.14c	-1.61494	0.0593601	-0.0976299	1	No	No
pof11	SPAC29E6.01	-0.0857336	1	-0.0917848	1	No	No
prp3	SPAC29E6.02	-0.0650357	1	-0.033088	1	No	No
uso1	SPAC29E6.03c	-0.0832643	1	-0.126182	1	No	No
nnf1	SPAC29E6.04	0.340938	1	0.0210538	1	No	No
mxr1	SPAC29E6.05c	-0.308929	1	-0.139036	1	No	No
SPAC29E6.06c	SPAC29E6.06c	0.0432229	1	-0.0128281	1	No	No
SPAC29E6.07	SPAC29E6.07	0.0118386	1	-1.73968	1	No	No
tbp1	SPAC29E6.08	0.156937	1	0.150365	1	No	No
SPAC29E6.09	SPAC29E6.09	-0.0757748	1	-0.249868	1	No	No
SPAC29E6.10c	SPAC29E6.10c	-0.217287	1	-0.252089	1	No	No
smd2	SPAC2C4.03c	0.572345	1	0.218798	1	No	No
SPAC2C4.04c	SPAC2C4.04c	0.187051	1	-0.00448131	1	No	No
SPAC2C4.05	SPAC2C4.05	0.530975	1	0.259954	1	No	No
SPAC2C4.06c	SPAC2C4.06c	0.249586	1	0.10691	1	No	No
dis32	SPAC2C4.07c	-0.422583	1	-0.413632	1	No	No
SPAC2C4.08	SPAC2C4.08	-0.0892636	1	-0.180632	1	No	No
SPAC2C4.09	SPAC2C4.09	-0.227333	1	-0.200456	1	No	No
csc4	SPAC2C4.10c	0.151589	1	-0.108088	1	No	No
rbp28	SPAC2C4.11c	0.422556	1	0.132737	1	No	No
SPAC2C4.12c	SPAC2C4.12c	0.462664	1	0.314197	1	No	No
vma16	SPAC2C4.13	0.186533	1	0.0340742	1	No	No
ppk11	SPAC2C4.14c	-0.103513	1	-0.0916829	1	No	No
ubx2	SPAC2C4.15c	0.216498	1	0.01918	1	No	No
rps801	SPAC2C4.16c	0.946578	0.648118	0.169957	1	No	No
msy2	SPAC2C4.17c	-0.957904	0.893855	-0.362309	1	No	No
hsf1	SPAC2E12.02	-0.668114	1	-0.173638	1	No	No
SPAC2E12.03c	SPAC2E12.03c	0.0841275	1	0.302466	1	No	No
SPAC2E1P3.01	SPAC2E1P3.01	-0.858467	1	-0.183479	1	No	No
amt3	SPAC2E1P3.02c	0.179961	1	0.0451141	1	No	No
Tf2-3	SPAC2E1P3.03c	-0.180098	1	-0.071606	1	No	No
cao1	SPAC2E1P3.04	-1.79923	0.0123502	-0.311507	1	No	No
SPAC2E1P3.05c	SPAC2E1P3.05c	0.0228376	1	0.567569	0.332387	No	No
mns1	SPAC2E1P5.01c	-0.0362056	1	-0.166745	1	No	No
mug109	SPAC2E1P5.02c	2.24587	0.00355044	-0.20016	1	Yes	No
SPAC2E1P5.03	SPAC2E1P5.03	0.272563	1	-0.139278	1	No	No
cwg2	SPAC2E1P5.04c	0.101348	1	0.0184033	1	No	No
rrp9	SPAC2E1P5.05	-0.0687947	1	0.00504206	1	No	No
imt1	SPAC2F3.01	-0.127779	1	-0.473012	1	No	No
SPAC2F3.02	SPAC2F3.02	0.322605	1	0.12998	1	No	No
rpa49	SPAC2F3.03c	0.0923773	1	0.0111979	1	No	No
rim1	SPAC2F3.04c	0.826848	1	0.114099	1	No	No
SPAC2F3.05c	SPAC2F3.05c	-0.409904	1	-0.704789	0.135707	No	No
kap104	SPAC2F3.06c	-0.225583	1	0.0530454	1	No	No
SPAC2F3.07c	SPAC2F3.07c	-0.0812708	1	-2.00271	1	No	No
sut1	SPAC2F3.08	-0.600154	1	-0.441375	1	No	No
hem1	SPAC2F3.09	-0.320626	1	-0.0980153	1	No	No
vps54	SPAC2F3.10	-0.542021	1	-0.204427	1	No	No
SPAC2F3.11	SPAC2F3.11	0.12266	1	0.223065	1	No	No
plp1	SPAC2F3.12c	0.0549517	1	0.0477035	1	No	No
SPAC2F3.13c	SPAC2F3.13c	0.142252	1	0.300632	1	No	No
saf2	SPAC2F3.14c	0.259342	1	-0.0485701	1	No	No
lsk1	SPAC2F3.15	-0.0523581	1	0.18847	1	No	No
SPAC2F3.16	SPAC2F3.16	-0.116473	1	-0.0895846	1	No	No
lsm6	SPAC2F3.17c	0.27926	1	0.339247	1	No	No
SPAC2F3.18c	SPAC2F3.18c	0.3434	1	0.318311	1	No	No
SPAC2F7.02c	SPAC2F7.02c	0.094244	1	-0.0977323	1	No	No
pom1	SPAC2F7.03c	-0.339039	1	-0.186401	1	No	No
pmc2	SPAC2F7.04	-0.0911186	1	-0.00861499	1	No	No
SPAC2F7.05c	SPAC2F7.05c	0.320744	1	0.145342	1	No	No
pol4	SPAC2F7.06c	-2.0368	0.415123	-0.302888	1	No	No
cph2	SPAC2F7.07c	-0.300706	1	-0.200051	1	No	No
snf5	SPAC2F7.08c	-0.498225	1	-0.160477	1	No	No
SPAC2F7.09c	SPAC2F7.09c	-0.146562	1	-0.0622922	1	No	No
akr1	SPAC2F7.10	-0.0354671	1	-0.202023	1	No	No
nrd1	SPAC2F7.11	0.141122	1	0.167211	1	No	No
wrs1	SPAC2F7.13c	0.202328	1	0.100256	1	No	No
rrp4	SPAC2F7.14c	0.375243	1	0.233778	1	No	No
rsm24	SPAC2F7.15	0.479057	1	0.262813	1	No	No
pld1	SPAC2F7.16c	-0.140843	1	-0.00679172	1	No	No
SPAC2F7.17	SPAC2F7.17	0.104149	1	0.0997012	1	No	No
urb2	SPAC2G11.02	-0.0968676	1	-0.0500201	1	No	No
vps45	SPAC2G11.03c	-0.464121	1	-0.0924285	1	No	No
SPAC2G11.04	SPAC2G11.04	0.45711	1	0.0209369	1	No	No
rim20	SPAC2G11.05c	0.926857	1	0.50266	1	No	No
vps4	SPAC2G11.06	-0.240927	1	0.0479117	1	No	No
ptc3	SPAC2G11.07c	0.031071	1	-0.0909168	1	No	No
smn1	SPAC2G11.08c	0.457755	1	-0.136114	1	No	No
SPAC2G11.09	SPAC2G11.09	-0.255601	1	-0.283451	1	No	No
SPAC2G11.10c	SPAC2G11.10c	-0.0310514	1	0.150075	1	No	No
prh1	SPAC2G11.11c	0.12522	1	0.200102	1	No	No
rqh1	SPAC2G11.12	-0.0124336	1	-0.042648	1	No	No
atg22	SPAC2G11.13	-0.474135	1	-0.264875	1	No	No
taf111	SPAC2G11.14	-0.440053	1	-0.163816	1	No	No
tgs1	SPAC2G11.15c	0.355285	1	0.199262	1	No	No
SPAC2H10.01	SPAC2H10.01	-0.236276	1	-0.835792	0.563073	No	No
SPAC2H10.02c	SPAC2H10.02c	0.174669	1	0.0554905	1	No	No
sec72	SPAC30.01c	-0.403199	1	-0.0340786	1	No	No
SPAC30.02c	SPAC30.02c	0.53626	1	0.192399	1	No	No
tsn1	SPAC30.03c	0.47153	1	0.247622	1	No	No
abc4	SPAC30.04c	-0.397443	1	-0.0631894	1	No	No
mmd1	SPAC30C2.02	0.830418	1	0.480348	1	No	No
SPAC30C2.03	SPAC30C2.03	1.02475	1	-0.0604299	1	No	No
SPAC30C2.04	SPAC30C2.04	0.268965	1	0.189894	1	No	No
erv14	SPAC30C2.05	0.619547	1	0.0999838	1	No	No
dml1	SPAC30C2.06c	-0.124756	1	-0.0495352	1	No	No
SPAC30C2.07	SPAC30C2.07	-0.343521	1	-0.158296	1	No	No
SPAC30C2.08	SPAC30C2.08	-0.252487	1	-0.132239	1	No	No
gto2	SPAC30D11.01c	-0.818149	1	-0.235651	1	No	No
SPAC30D11.02c	SPAC30D11.02c	-0.765769	1	-0.909605	1	No	No
ddx27	SPAC30D11.03	0.0316366	1	0.0871462	1	No	No
nup124	SPAC30D11.04c	-0.18942	1	-0.0117595	1	No	No
aps3	SPAC30D11.05	-0.0638537	1	0.0685091	1	No	No
hfl1	SPAC30D11.06c	-0.342317	1	0.0316956	1	No	No
nth1	SPAC30D11.07	0.506986	1	-0.365284	1	No	No
phf2	SPAC30D11.08c	-0.286342	1	-0.127323	1	No	No
cwf19	SPAC30D11.09	-0.016521	1	-0.116935	1	No	No
rad52	SPAC30D11.10	-0.539321	1	-0.352901	1	No	No
SPAC30D11.11	SPAC30D11.11	-0.643026	1	0.0596065	1	No	No
rpl3802	SPAC30D11.12	1.0017	0.561179	0.161957	1	No	No
hus5	SPAC30D11.13	0.181472	1	0.16575	1	No	No
SPAC30D11.14c	SPAC30D11.14c	-0.197594	1	0.0260917	1	No	No
trm112	SPAC31A2.02	0.921539	0.885572	0.258913	1	No	No
mrpl11	SPAC31A2.03	0.294208	1	0.233509	1	No	No
SPAC31A2.04c	SPAC31A2.04c	0.113645	1	-0.0114191	1	No	No
mis4	SPAC31A2.05c	-0.181242	1	-0.167312	1	No	No
atp25	SPAC31A2.06	-0.282653	1	-0.151578	1	No	No
dbp10	SPAC31A2.07c	0.159663	1	0.144782	1	No	No
mrp20	SPAC31A2.08	0.35699	1	0.081129	1	No	No
apm4	SPAC31A2.09c	-0.186707	1	-0.142339	1	No	No
SPAC31A2.10	SPAC31A2.10	-0.401722	1	0.00612298	1	No	No
cuf1	SPAC31A2.11c	-0.0709878	1	-0.159541	1	No	No
SPAC31A2.12	SPAC31A2.12	-0.294785	1	-0.25548	1	No	No
sft1	SPAC31A2.13c	-0.109303	1	0.0474484	1	No	No
bun107	SPAC31A2.14	-0.525413	1	-0.0912048	1	No	No
dcc1	SPAC31A2.15c	0.331586	1	0.337405	1	No	No
gef2	SPAC31A2.16	-0.204158	1	-0.115077	1	No	No
zds1	SPAC31F12.01	-0.0452658	1	-0.108028	1	No	No
sap49	SPAC31G5.01	0.176036	1	0.0314132	1	No	No
SPAC31G5.02	SPAC31G5.02	0.795307	1	0.206829	1	No	No
rps1101	SPAC31G5.03	1.14844	0.371241	0.160165	1	No	No
lys12	SPAC31G5.04	-0.180594	1	0.0804245	1	No	No
SPAC31G5.05c	SPAC31G5.05c	0.282316	1	0.247135	1	No	No
rgg8	SPAC31G5.06	-0.1847	1	-0.0582095	1	No	No
dni1	SPAC31G5.07	-0.500223	1	-0.40607	1	No	No
ups1	SPAC31G5.08	0.268032	1	0.0296791	1	No	No
spk1	SPAC31G5.09c	-0.873303	0.959868	-0.408405	1	No	No
eta2	SPAC31G5.10	-0.146305	1	-0.586187	1	No	No
pac2	SPAC31G5.11	-0.683255	1	-0.0651833	1	No	No
maf1	SPAC31G5.12c	-0.386191	1	-0.275826	1	No	No
rpn11	SPAC31G5.13	-0.212933	1	-0.3993	1	No	No
gcv1	SPAC31G5.14	0.00957672	1	0.119088	1	No	No
psd3	SPAC31G5.15	-0.262691	1	-0.172639	1	No	No
dpm1	SPAC31G5.16c	0.268417	1	0.100337	1	No	No
rps1001	SPAC31G5.17c	1.05027	0.481794	0.270661	1	No	No
sde2	SPAC31G5.18c	-0.185291	1	0.095491	1	No	No
abo1	SPAC31G5.19	-0.396843	1	-0.177185	1	No	No
SPAC31G5.21	SPAC31G5.21	-0.048953	1	-0.164086	1	No	No
pos5	SPAC323.01c	0.182933	1	0.293287	1	No	No
pup2	SPAC323.02c	-0.0467222	1	0.0106406	1	No	No
SPAC323.03c	SPAC323.03c	0.356284	1	0.210851	1	No	No
SPAC323.04	SPAC323.04	-0.0961788	1	-0.00210501	1	No	No
SPAC323.05c	SPAC323.05c	0.0505191	1	0.0646849	1	No	No
uba5	SPAC323.06c	0.0486498	1	-0.0776764	1	No	No
SPAC323.07c	SPAC323.07c	-0.530967	1	0.164592	1	No	No
SPAC323.08	SPAC323.08	-0.418306	1	-0.212637	1	No	No
msn5	SPAC328.01c	-0.170522	1	-0.110498	1	No	No
dbl4	SPAC328.02	-0.185144	1	-0.333513	1	No	No
tps1	SPAC328.03	-0.422506	1	-0.68647	0.0779679	No	No
SPAC328.04	SPAC328.04	-0.24629	1	-0.136488	1	No	No
SPAC328.05	SPAC328.05	-0.161889	1	-0.0364284	1	No	No
ubp2	SPAC328.06	-0.467092	1	-0.223155	1	No	No
SPAC328.07c	SPAC328.07c	-0.38703	1	-0.0474068	1	No	No
tbc1	SPAC328.08c	0.322179	1	0.307626	1	No	No
SPAC328.09	SPAC328.09	0.260835	1	0.0422954	1	No	No
rps502	SPAC328.10c	1.00025	0.554433	0.14762	1	No	No
mug8	SPAC32A11.01	2.16352	0.00173802	0.905134	0.0444316	Yes	No
SPAC32A11.02c	SPAC32A11.02c	-0.411591	1	-0.582978	0.602692	No	No
phx1	SPAC32A11.03c	-0.466464	1	0.0939616	1	No	No
tif212	SPAC32A11.04c	0.412821	1	0.00796344	1	No	No
erg8	SPAC343.01c	0.233386	1	0.235471	1	No	No
img1	SPAC343.02	0.0337459	1	0.0516225	1	No	No
apc11	SPAC343.03	0.461977	1	0.364615	1	No	No
SPAC343.04c	SPAC343.04c	-0.431406	1	-0.255776	1	No	No
vma1	SPAC343.05	-0.369348	1	-0.00766908	1	No	No
SPAC343.06c	SPAC343.06c	0.0737039	1	0.00948239	1	No	No
mug28	SPAC343.07	3.8077	0.000100055	0.149289	1	Yes	No
mrp17	SPAC343.08c	0.66937	1	0.319214	1	No	No
ubx3	SPAC343.09	-0.0223901	1	-0.0555079	1	No	No
met11	SPAC343.10	-0.268555	1	0.0428526	1	No	No
msc1	SPAC343.11c	-0.265123	1	-0.302759	1	No	No
rds1	SPAC343.12	-1.35051	0.157497	-0.984149	0.000342115	No	No
SPAC343.13	SPAC343.13	-0.426164	1	-0.0599816	1	No	No
SPAC343.14c	SPAC343.14c	0.248564	1	0.0777354	1	No	No
tit1	SPAC343.15	-0.0133776	1	0.0697141	1	No	No
lys2	SPAC343.16	-0.149223	1	-0.011315	1	No	No
SPAC343.17c	SPAC343.17c	-0.279798	1	-0.0194706	1	No	No
rfp2	SPAC343.18	0.254297	1	-0.130819	1	No	No
lsb6	SPAC343.19	-0.368235	1	-0.12995	1	No	No
SPAC343.20	SPAC343.20	-0.260977	1	-0.45728	1	No	No
SPAC343.21	SPAC343.21	-0.765769	1	-0.10225	1	No	No
cps3	SPAC3A11.02	-0.0758926	1	-0.194782	1	No	No
SPAC3A11.03	SPAC3A11.03	0.330837	1	0.123304	1	No	No
SPAC3A11.04	SPAC3A11.04	0.0720085	1	0.12255	1	No	No
kms1	SPAC3A11.05c	-0.359158	1	-0.218318	1	No	No
mvp1	SPAC3A11.06	-0.537177	1	-0.259937	1	No	No
SPAC3A11.07	SPAC3A11.07	-0.939418	0.692277	-0.625918	0.177354	No	No
pcu4	SPAC3A11.08	-0.316092	1	-0.392929	1	No	No
sod22	SPAC3A11.09	0.014792	1	-0.150781	1	No	No
SPAC3A11.10c	SPAC3A11.10c	-0.708731	1	-0.263012	1	No	No
SPAC3A11.11c	SPAC3A11.11c	-0.165503	1	-0.052059	1	No	No
rpt5	SPAC3A11.12c	-0.436169	1	-0.154542	1	No	No
SPAC3A11.13	SPAC3A11.13	0.36501	1	-0.0963673	1	No	No
pkl1	SPAC3A11.14c	-0.195874	1	-0.0507198	1	No	No
SPAC3A12.02	SPAC3A12.02	0.305752	1	0.391866	1	No	No
meu34	SPAC3A12.03c	0.410473	1	0.0551942	1	No	No
SPAC3A12.04c	SPAC3A12.04c	0.164581	1	0.19067	1	No	No
taf2	SPAC3A12.05c	-0.279114	1	0.0421233	1	No	No
SPAC3A12.06c	SPAC3A12.06c	-0.0900173	1	-0.287814	1	No	No
rpb11	SPAC3A12.07	0.190474	1	0.222655	1	No	No
SPAC3A12.08	SPAC3A12.08	0.274359	1	0.0778849	1	No	No
SPAC3A12.09c	SPAC3A12.09c	0.270879	1	0.010896	1	No	No
rpl2001	SPAC3A12.10	1.14898	0.371241	0.234603	1	No	No
cwf2	SPAC3A12.11c	0.0436491	1	-0.0130141	1	No	No
atp11	SPAC3A12.12	-0.204523	1	-0.173867	1	No	No
SPAC3A12.13c	SPAC3A12.13c	0.367262	1	-0.0261219	1	No	No
cam1	SPAC3A12.14	0.182199	1	0.0473041	1	No	No
vps53	SPAC3A12.15	0.0425354	1	-0.0340786	1	No	No
tim17	SPAC3A12.16c	0.26386	1	0.059823	1	No	No
cys12	SPAC3A12.17c	0.0188934	1	-0.0189703	1	No	No
zwf1	SPAC3A12.18	-0.0988687	1	-0.0781465	1	No	No
SPAC3A12.19	SPAC3A12.19	-0.0473234	1	-0.225107	1	No	No
sac12	SPAC3C7.01c	-0.077775	1	0.0386857	1	No	No
pil2	SPAC3C7.02c	1.76805	0.230754	0.0784224	1	No	No
rad55	SPAC3C7.03c	-0.0628587	1	-0.188945	1	No	No
SPAC3C7.04	SPAC3C7.04	-0.326941	1	0.0241411	1	No	No
mug191	SPAC3C7.05c	-0.665347	1	-0.246547	1	No	No
pit1	SPAC3C7.06c	-0.637851	1	-0.132595	1	No	No
ate1	SPAC3C7.07c	0.209933	1	0.0480254	1	No	No
elf1	SPAC3C7.08c	-0.0150637	1	0.00164327	1	No	No
set8	SPAC3C7.09	-0.0785254	1	0.145987	1	No	No
pex13	SPAC3C7.10	0.123582	1	0.0139067	1	No	No
cnx1	SPAC3C7.11c	-0.489716	1	-0.286352	1	No	No
tip1	SPAC3C7.12	-0.0721018	1	-0.153225	1	No	No
SPAC3C7.13c	SPAC3C7.13c	-0.446737	1	-0.114771	1	No	No
obr1	SPAC3C7.14c	0.0276133	1	0.497119	0.57613	No	No
trk1	SPAC3F10.02c	-0.0807826	1	0.259099	1	No	No
grs1	SPAC3F10.03	-0.00543205	1	0.0977003	1	No	No
gsa1	SPAC3F10.04	-0.101285	1	0.278482	1	No	No
mug113	SPAC3F10.05c	0.8095	1	0.0705346	1	No	No
SPAC3F10.06c	SPAC3F10.06c	1.1306	1	0.114643	1	No	No
erf4	SPAC3F10.07c	1.48577	1	-0.265749	1	No	No
SPAC3F10.08c	SPAC3F10.08c	0.605571	1	-0.00271438	1	No	No
SPAC3F10.09	SPAC3F10.09	0.493348	1	0.284703	1	No	No
map3	SPAC3F10.10c	-0.966649	0.83045	-0.418493	1	No	No
abc2	SPAC3F10.11c	-0.0758427	1	-0.229386	1	No	No
SPAC3F10.12c	SPAC3F10.12c	-0.184893	1	-0.108897	1	No	No
ucp6	SPAC3F10.13	-0.508933	1	-0.24881	1	No	No
spo12	SPAC3F10.15c	-0.0251277	1	-0.276091	1	No	No
SPAC3F10.16c	SPAC3F10.16c	0.0495853	1	0.284862	1	No	No
SPAC3F10.17	SPAC3F10.17	-0.00392868	1	0.0420598	1	No	No
rpl4102	SPAC3F10.18c	1.65529	0.0338127	0.230415	1	No	No
spd2	SPAC3F10.19	0.326328	1	0.464043	0.896263	No	No
hrp3	SPAC3G6.01	-0.202023	1	-0.0673235	1	No	No
rpn15	SPAC3G6.02	0.489971	1	0.222693	1	No	No
SPAC3G6.03c	SPAC3G6.03c	0.337766	1	-0.0137696	1	No	No
rnp24	SPAC3G6.04	0.555318	1	0.121344	1	No	No
SPAC3G6.05	SPAC3G6.05	0.278527	1	0.216423	1	No	No
rad2	SPAC3G6.06c	0.354402	1	-0.0475686	1	No	No
SPAC3G6.07	SPAC3G6.07	-0.790778	1	-0.991908	1	No	No
erv1	SPAC3G6.08	0.192701	1	-0.0529876	1	No	No
tps2	SPAC3G6.09c	-0.523297	1	-0.14758	1	No	No
vps51	SPAC3G6.10c	-0.224229	1	-0.56071	1	No	No
chl1	SPAC3G6.11	0.0364695	1	0.237444	1	No	No
rpl4101	SPAC3G6.13c	1.1572	0.370934	0.00121577	1	No	No
nsk1	SPAC3G9.01	0.202644	1	-0.0548029	1	No	No
oar2	SPAC3G9.02	-0.17921	1	0.185731	1	No	No
rpl2301	SPAC3G9.03	1.03718	0.504362	0.373693	1	No	No
ssu72	SPAC3G9.04	0.310614	1	0.153589	1	No	No
spa2	SPAC3G9.05	0.0101015	1	0.185802	1	No	No
frs2	SPAC3G9.06	0.093972	1	0.0929722	1	No	No
hos2	SPAC3G9.07c	-0.0291886	1	0.0266477	1	No	No
png1	SPAC3G9.08	0.468804	1	0.329418	1	No	No
tif211	SPAC3G9.09c	0.386369	1	0.186705	1	No	No
rrp41	SPAC3G9.10c	0.257145	1	0.0890619	1	No	No
SPAC3G9.11c	SPAC3G9.11c	1.59122	0.157726	0.189333	1	No	No
peg1	SPAC3G9.12	-0.693369	1	-0.133959	1	No	No
msw1	SPAC3G9.13c	-0.254039	1	0.114509	1	No	No
sak1	SPAC3G9.14	-0.282792	1	0.0248938	1	No	No
fcf2	SPAC3G9.15c	0.238106	1	-0.0973001	1	No	No
bet5	SPAC3G9.16c	-0.182283	1	-0.0235228	1	No	No
new8	SPAC3G9.17	0.296047	1	0.209001	1	No	No
orc3	SPAC3H1.01c	-0.364705	1	0.150863	1	No	No
SPAC3H1.02c	SPAC3H1.02c	-0.136037	1	-0.109948	1	No	No
mug151	SPAC3H1.03	0.722453	1	0.14012	1	No	No
mdm31	SPAC3H1.04c	-0.226734	1	-0.107239	1	No	No
SPAC3H1.05	SPAC3H1.05	-0.100091	1	-0.0383475	1	No	No
SPAC3H1.06c	SPAC3H1.06c	-0.387413	1	0.156375	1	No	No
aru1	SPAC3H1.07	0.545224	1	0.0296245	1	No	No
SPAC3H1.08c	SPAC3H1.08c	0.0482329	1	0.0119537	1	No	No
avt3	SPAC3H1.09c	-0.105765	1	0.11767	1	No	No
pcs2	SPAC3H1.10	0.0874638	1	0.0934516	1	No	No
hsr1	SPAC3H1.11	-0.861528	1	0.316564	1	No	No
snt2	SPAC3H1.12c	-0.118222	1	-0.0671463	1	No	No
ppk13	SPAC3H1.13	0.145517	1	0.0427829	1	No	No
SPAC3H1.14	SPAC3H1.14	0.120003	1	0.0285527	1	No	No
aar2	SPAC3H5.04	-0.0278634	1	0.0129957	1	No	No
rps1401	SPAC3H5.05c	1.26245	0.26522	-0.0791664	1	No	No
pol1	SPAC3H5.06c	0.247686	1	-0.199931	1	No	No
rpl702	SPAC3H5.07	0.945014	0.661572	0.317593	1	No	No
SPAC3H5.08c	SPAC3H5.08c	-0.0880092	1	-0.212168	1	No	No
SPAC3H5.09c	SPAC3H5.09c	-0.628759	1	-0.049008	1	No	No
rpl3202	SPAC3H5.10	1.05905	0.475755	0.242563	1	No	No
SPAC3H5.11	SPAC3H5.11	-0.4156	1	-0.267396	1	No	No
rpl501	SPAC3H5.12c	0.869287	0.828721	0.0910868	1	No	No
new4	SPAC3H5.13	0.437699	1	0.179901	1	No	No
SPAC3H8.02	SPAC3H8.02	-0.112286	1	-0.133067	1	No	No
img2	SPAC3H8.03	0.430484	1	0.467388	1	No	No
SPAC3H8.04	SPAC3H8.04	-0.288532	1	-0.490249	1	No	No
mms1	SPAC3H8.05c	-0.245551	1	0.00651069	1	No	No
aur1	SPAC3H8.06	-0.239214	1	0.0476591	1	No	No
pac10	SPAC3H8.07c	0.665925	1	0.339254	1	No	No
SPAC3H8.08c	SPAC3H8.08c	-0.198084	1	0.03993	1	No	No
nab3	SPAC3H8.09c	0.433302	1	0.144127	1	No	No
spo20	SPAC3H8.10	0.0938425	1	-0.0270265	1	No	No
SPAC458.02c	SPAC458.02c	-0.0257217	1	0.0341251	1	No	No
tel2	SPAC458.03	-0.267984	1	0.00163327	1	No	No
dli1	SPAC458.04c	1.46842	0.47689	0.981518	0.702036	No	No
pik3	SPAC458.05	-0.278325	1	-0.116759	1	No	No
atg1803	SPAC458.06	-0.0269138	1	-0.0369419	1	No	No
tfa1	SPAC458.07	0.320321	1	0.0575705	1	No	No
SPAC4A8.02c	SPAC4A8.02c	-0.288429	1	-0.402517	1	No	No
ptc4	SPAC4A8.03c	-0.0163662	1	-0.198833	1	No	No
isp6	SPAC4A8.04	-1.053	0.522259	-0.376576	1	No	No
myp2	SPAC4A8.05c	-0.367145	1	-0.514054	1	No	No
SPAC4A8.06c	SPAC4A8.06c	0.0810447	1	-0.0151873	1	No	No
SPAC4A8.07c	SPAC4A8.07c	0.0454082	1	-0.103622	1	No	No
vrs2	SPAC4A8.08c	-0.109982	1	-0.103901	1	No	No
cwf21	SPAC4A8.09c	-0.221827	1	-0.0263963	1	No	No
SPAC4A8.10	SPAC4A8.10	-0.326341	1	-0.14572	1	No	No
fas2	SPAC4A8.11c	-0.341233	1	-0.0356499	1	No	No
sds22	SPAC4A8.12c	0.280035	1	0.145561	1	No	No
pts1	SPAC4A8.13c	-0.0859597	1	0.119328	1	No	No
SPAC4A8.14	SPAC4A8.14	0.0502682	1	0.0809806	1	No	No
cdc3	SPAC4A8.15c	0.256128	1	0.248079	1	No	No
tif33	SPAC4A8.16c	-0.186543	1	0.0182827	1	No	No
SPAC4C5.01	SPAC4C5.01	0.547324	1	0.160344	1	No	No
ryh1	SPAC4C5.02c	0.212256	1	-0.234851	1	No	No
SPAC4C5.03	SPAC4C5.03	-0.121186	1	-0.225663	1	No	No
rad31	SPAC4C5.04	0.247709	1	0.0815317	1	No	No
sec71	SPAC4D7.01c	-0.302935	1	0.10771	1	No	No
SPAC4D7.02c	SPAC4D7.02c	-0.897117	0.973009	-0.329731	1	No	No
pop2	SPAC4D7.03	0.303981	1	0.262468	1	No	No
SPAC4D7.04c	SPAC4D7.04c	0.202954	1	0.00180959	1	No	No
sum1	SPAC4D7.05	0.256488	1	0.158258	1	No	No
SPAC4D7.06c	SPAC4D7.06c	0.571926	1	0.202311	1	No	No
SPAC4D7.07c	SPAC4D7.07c	-0.0371164	1	0.0941814	1	No	No
ade4	SPAC4D7.08c	0.420366	1	-0.0138843	1	No	No
tif223	SPAC4D7.09	0.00888229	1	0.0706954	1	No	No
spt20	SPAC4D7.10c	-0.463531	1	-0.205929	1	No	No
dsc4	SPAC4D7.11	-0.182423	1	-0.133959	1	No	No
fet5	SPAC4D7.12c	0.260195	1	0.00460277	1	No	No
usp104	SPAC4D7.13	-0.241151	1	-0.0390542	1	No	No
new13	SPAC4D7.14	0.209519	1	-0.227126	1	No	No
new12	SPAC4D7.15	0.449244	1	-0.00271438	1	No	No
aap1	SPAC4F10.02	-0.439331	1	-0.199883	1	No	No
SPAC4F10.03c	SPAC4F10.03c	0.319025	1	0.199356	1	No	No
ypa1	SPAC4F10.04	-0.241222	1	-0.104782	1	No	No
SPAC4F10.05c	SPAC4F10.05c	0.663253	1	0.208392	1	No	No
SPAC4F10.06	SPAC4F10.06	0.181989	1	-0.123273	1	No	No
atg13	SPAC4F10.07c	-0.403199	1	-0.121826	1	No	No
mug126	SPAC4F10.08	1.7488	0.349397	-0.541873	1	No	No
SPAC4F10.09c	SPAC4F10.09c	0.242268	1	0.251562	1	No	No
mnn9	SPAC4F10.10c	-0.493766	1	-0.191781	1	No	No
spn1	SPAC4F10.11	-0.354709	1	-0.0780796	1	No	No
fta1	SPAC4F10.12	0.123347	1	0.141021	1	No	No
mpd2	SPAC4F10.13c	-0.209139	1	-0.0320129	1	No	No
btf3	SPAC4F10.14c	0.983752	0.578796	0.273154	1	No	No
wsp1	SPAC4F10.15c	-0.519042	1	-0.0300908	1	No	No
SPAC4F10.16c	SPAC4F10.16c	0.481968	1	-0.011176	1	No	No
SPAC4F10.17	SPAC4F10.17	0.268475	1	-0.465341	1	No	No
nup37	SPAC4F10.18	-0.0744578	1	0.00322128	1	No	No
SPAC4F10.19c	SPAC4F10.19c	0.563249	1	0.119127	1	No	No
grx1	SPAC4F10.20	-0.248953	1	0.0887404	1	No	No
cmc4	SPAC4F10.22	0.280404	1	0.311131	1	No	No
did4	SPAC4F8.01	0.154252	1	0.0497015	1	No	No
mrpl40	SPAC4F8.02c	0.207572	1	0.0118184	1	No	No
sdo1	SPAC4F8.03	0.781697	1	0.161835	1	No	No
SPAC4F8.04	SPAC4F8.04	0.16631	1	0.0862424	1	No	No
mrpl28	SPAC4F8.05c	0.356383	1	0.0830796	1	No	No
SPAC4F8.06	SPAC4F8.06	0.348804	1	0.0709503	1	No	No
hxk2	SPAC4F8.07c	-0.129558	1	-0.177238	1	No	No
mug114	SPAC4F8.08	0.304323	1	-0.544608	1	No	No
stg1	SPAC4F8.10c	0.201414	1	-0.000535635	1	No	No
SPAC4F8.11	SPAC4F8.11	-0.202666	1	-0.0128743	1	No	No
spp42	SPAC4F8.12c	-0.126101	1	-0.0332363	1	No	No
rng2	SPAC4F8.13c	-0.452881	1	-0.193907	1	No	No
hcs1	SPAC4F8.14c	0.0635205	1	0.13507	1	No	No
itr1	SPAC4F8.15	-0.621018	1	-0.091146	1	No	No
sss1	SPAC4G8.02c	0.876867	0.885642	0.320351	1	No	No
SPAC4G8.03c	SPAC4G8.03c	-0.950687	1	-0.312042	1	No	No
SPAC4G8.04	SPAC4G8.04	-0.82846	1	-0.344188	1	No	No
ppk14	SPAC4G8.05	-0.207935	1	-0.317436	1	No	No
trm12	SPAC4G8.06c	0.236432	1	0.0372964	1	No	No
SPAC4G8.07c	SPAC4G8.07c	-0.191645	1	-0.108366	1	No	No
SPAC4G8.08	SPAC4G8.08	0.188893	1	0.135776	1	No	No
SPAC4G8.09	SPAC4G8.09	-0.128258	1	0.15136	1	No	No
gos1	SPAC4G8.10	0.0142252	1	-0.365831	1	No	No
atp10	SPAC4G8.11c	-0.230585	1	0.429091	1	No	No
SPAC4G8.12c	SPAC4G8.12c	0.0503308	1	0.0149709	1	No	No
prz1	SPAC4G8.13c	-0.483623	1	-0.539167	1	No	No
rnh201	SPAC4G9.02	0.183694	1	-0.0648709	1	No	No
adk1	SPAC4G9.03	0.44452	1	0.106971	1	No	No
pcf11	SPAC4G9.04c	-0.197073	1	-0.0382105	1	No	No
mpf1	SPAC4G9.05	2.72854	0.000753408	-0.640144	1	Yes	No
chz1	SPAC4G9.06c	0.202158	1	0.0297314	1	No	No
mug133	SPAC4G9.07	0.378505	1	-0.145909	1	No	No
rpc2	SPAC4G9.08c	-0.0982711	1	0.00188752	1	No	No
arg11	SPAC4G9.09c	-0.109685	1	-0.0442179	1	No	No
arg3	SPAC4G9.10	-0.0973056	1	0.195376	1	No	No
cmb1	SPAC4G9.11c	-0.0905435	1	-0.174126	1	No	No
SPAC4G9.12	SPAC4G9.12	1.13709	0.384671	0.141254	1	No	No
vps26	SPAC4G9.13c	-0.306716	1	-0.0993734	1	No	No
SPAC4G9.14	SPAC4G9.14	0.316704	1	0.126111	1	No	No
SPAC4G9.15	SPAC4G9.15	0.205673	1	0.0497392	1	No	No
rpl901	SPAC4G9.16c	1.16039	0.360127	0.172483	1	No	No
mrps5	SPAC4G9.17c	0.0750832	1	0.0996603	1	No	No
SPAC4G9.19	SPAC4G9.19	-0.40981	1	-0.33729	1	No	No
SPAC4G9.20c	SPAC4G9.20c	0.565426	1	0.451926	1	No	No
SPAC4G9.22	SPAC4G9.22	-0.577602	1	-0.546538	1	No	No
SPAC4H3.01	SPAC4H3.01	0.162349	1	0.113257	1	No	No
swc3	SPAC4H3.02c	-0.072268	1	0.0938832	1	No	No
SPAC4H3.03c	SPAC4H3.03c	-0.912357	1	-0.607877	0.850944	No	No
SPAC4H3.04c	SPAC4H3.04c	-0.284146	1	0.015782	1	No	No
srs2	SPAC4H3.05	-0.223231	1	-0.212328	1	No	No
SPAC4H3.06	SPAC4H3.06	0.835516	1	0.366931	1	No	No
SPAC4H3.07c	SPAC4H3.07c	0.297153	1	0.185661	1	No	No
SPAC4H3.08	SPAC4H3.08	-2.68719	5.18746e-05	-0.849998	0.0270783	No	No
SPAC4H3.09	SPAC4H3.09	0.383086	1	0.221434	1	No	No
pyk1	SPAC4H3.10c	0.029054	1	-0.00812591	1	No	No
ppc89	SPAC4H3.11c	0.122397	1	-0.104532	1	No	No
SPAC4H3.12c	SPAC4H3.12c	0.918729	1	0.582248	1	No	No
SPAC4H3.13	SPAC4H3.13	0.288502	1	-0.0479791	1	No	No
rng8	SPAC4H3.14c	0.105739	1	-0.264062	1	No	No
SPNCRNA.500,SPNCRNA.588	SPAC4H3.16	0.265217	1	0.292865	1	No	No
SPAC4H3.17	SPAC4H3.17	-0.000652306	1	-1.40126	1	No	No
eft201	SPAC513.01c	-0.0408637	1	0.00375628	1	No	No
SPAC513.02	SPAC513.02	-0.512524	1	-0.596239	1	No	No
mfm2	SPAC513.03	-2.08944	1	-2.18492	0.828367	No	No
ams1	SPAC513.05	-0.392903	1	-0.153713	1	No	No
SPAC513.06c	SPAC513.06c	-0.663864	1	0.0067382	1	No	No
SPAC513.07	SPAC513.07	-0.184321	1	-0.145443	1	No	No
SPAC521.02	SPAC521.02	0.132216	1	0.15526	1	No	No
SPAC521.03	SPAC521.03	-0.769853	1	0.0280137	1	No	No
SPAC521.04c	SPAC521.04c	-0.750735	1	-0.212396	1	No	No
rps802	SPAC521.05	1.18708	0.326166	0.207822	1	No	No
alg13	SPAC56E4.02c	-0.0138142	1	0.0344705	1	No	No
SPAC56E4.03	SPAC56E4.03	-0.634686	1	0.237746	1	No	No
cut6	SPAC56E4.04c	-0.38797	1	-0.0171663	1	No	No
mug69	SPAC56E4.05	0.963902	0.659587	-0.018865	1	No	No
ggt2	SPAC56E4.06c	-0.373353	1	0.137284	1	No	No
SPAC56E4.07	SPAC56E4.07	0.308232	1	0.0913938	1	No	No
SPAC56F8.02	SPAC56F8.02	-0.0556195	1	-0.0673372	1	No	No
SPAC56F8.03	SPAC56F8.03	-0.0549109	1	-0.0757395	1	No	No
ppt1	SPAC56F8.04c	0.0645212	1	0.106126	1	No	No
mug64	SPAC56F8.05c	0.563146	1	0.077866	1	No	No
alg10	SPAC56F8.06c	-0.149835	1	-0.0824935	1	No	No
SPAC56F8.07	SPAC56F8.07	-0.0302868	1	-0.000985571	1	No	No
mud1	SPAC56F8.08	0.0448457	1	0.14339	1	No	No
rrp8	SPAC56F8.09	0.498941	1	-0.337505	1	No	No
met9	SPAC56F8.10	0.0536588	1	-0.0668904	1	No	No
spc3	SPAC56F8.11	0.490443	1	0.0942557	1	No	No
SPAC56F8.12	SPAC56F8.12	1.12732	1	-0.10225	1	No	No
SPAC56F8.13	SPAC56F8.13	-1.51517	0.308222	-0.0430887	1	No	No
mug115	SPAC56F8.14c	-0.349376	1	-0.0674201	1	No	No
SPAC56F8.15	SPAC56F8.15	-0.934166	1	-0.184918	1	No	No
esc1	SPAC56F8.16	-0.565831	1	-0.124705	1	No	No
cdr2	SPAC57A10.02	-0.345629	1	-0.0269058	1	No	No
cyp1	SPAC57A10.03	0.386841	1	0.183933	1	No	No
mug10	SPAC57A10.04	3.16218	0.000153979	0.176609	1	Yes	No
pof1	SPAC57A10.05c	-0.105168	1	0.0905384	1	No	No
mug15	SPAC57A10.06	2.02275	0.0896052	0.210015	1	No	No
SPAC57A10.07	SPAC57A10.07	0.0961945	1	0.0184476	1	No	No
SPAC57A10.08c	SPAC57A10.08c	-0.274735	1	-0.290038	1	No	No
nhp6	SPAC57A10.09c	0.123317	1	-0.0902478	1	No	No
sla1	SPAC57A10.10c	0.766384	1	0.111482	1	No	No
tim40	SPAC57A10.11c	-0.211275	1	0.0138756	1	No	No
ura3	SPAC57A10.12c	0.628795	1	0.0780441	1	No	No
sgf11	SPAC57A10.14	0.329451	1	0.2186	1	No	No
pabp	SPAC57A7.04c	0.0157718	1	0.0419111	1	No	No
SPAC57A7.05	SPAC57A7.05	0.35078	1	-0.216292	1	No	No
SPAC57A7.06	SPAC57A7.06	0.112806	1	0.153295	1	No	No
SPAC57A7.07c	SPAC57A7.07c	0.273461	1	0.123612	1	No	No
pzh1	SPAC57A7.08	-0.421054	1	-0.0754368	1	No	No
SPAC57A7.09	SPAC57A7.09	-0.721187	1	-0.256572	1	No	No
sec21	SPAC57A7.10c	-0.447707	1	-0.0702741	1	No	No
mip1	SPAC57A7.11	-0.377195	1	-0.068953	1	No	No
SPAC57A7.12	SPAC57A7.12	0.0237953	1	0.0202569	1	No	No
SPAC57A7.13	SPAC57A7.13	0.185877	1	0.120111	1	No	No
SPAC57A7.15c	SPAC57A7.15c	0.4999	1	0.275387	1	No	No
med13	SPAC589.02c	-0.44102	1	-0.0770617	1	No	No
SPAC589.03c	SPAC589.03c	0.493167	1	0.0404535	1	No	No
SPAC589.04	SPAC589.04	0.309668	1	0.212262	1	No	No
SPAC589.05c	SPAC589.05c	0.403284	1	0.341425	1	No	No
SPAC589.06c	SPAC589.06c	0.320243	1	0.0853661	1	No	No
atg1801	SPAC589.07c	-0.422379	1	-0.206443	1	No	No
dam1	SPAC589.08c	0.0559857	1	-0.0952805	1	No	No
SPAC589.09	SPAC589.09	-0.0316832	1	0.152763	1	No	No
SPAC589.10c	SPAC589.10c	1.17684	0.34255	0.104125	1	No	No
mug82	SPAC589.11	0.966035	1	0.290067	1	No	No
SPAC589.12	SPAC589.12	0.0642275	1	-0.0801059	1	No	No
rps2202	SPAC5D6.01	1.5228	0.07253	0.626945	0.260798	No	No
mug165	SPAC5D6.02c	0.117143	1	-0.268526	1	No	No
SPAC5D6.04	SPAC5D6.04	-0.348449	1	-0.514335	1	No	No
11-Sep	SPAC5D6.05	0.334543	1	0.275246	1	No	No
alg14	SPAC5D6.06c	-0.146264	1	-0.121278	1	No	No
pxa1	SPAC5D6.07c	-0.4627	1	-0.167658	1	No	No
mes1	SPAC5D6.08c	1.97926	0.00833995	0.0612974	1	Yes	No
mug86	SPAC5D6.09c	-0.306383	1	-0.348416	1	No	No
SPAC5D6.12	SPAC5D6.12	-0.0543516	1	-0.0367541	1	No	No
SPAC5D6.13	SPAC5D6.13	-0.220741	1	0.0458773	1	No	No
SPAC5H10.01	SPAC5H10.01	0.560967	1	2.28442	3.23686e-15	No	Yes
hsp3102	SPAC5H10.02c	0.577436	1	-0.187139	1	No	No
SPAC5H10.03	SPAC5H10.03	0.418931	1	0.118021	1	No	No
SPAC5H10.04	SPAC5H10.04	-0.831293	1	0.0546188	1	No	No
SPAC5H10.05c	SPAC5H10.05c	0.180989	1	0.420662	1	No	No
adh4	SPAC5H10.06c	-0.317757	1	-0.421966	1	No	No
SPAC5H10.07	SPAC5H10.07	1.0993	1	0.482712	1	No	No
pan6	SPAC5H10.08c	-0.041378	1	0.0850883	1	No	No
SPAC5H10.09c	SPAC5H10.09c	0.333767	1	-0.212273	1	No	No
SPAC5H10.10	SPAC5H10.10	0.181329	1	0.14384	1	No	No
gmh1	SPAC5H10.11	-0.549824	1	0.0153572	1	No	No
SPAC5H10.12c	SPAC5H10.12c	-0.10117	1	-0.224448	1	No	No
gmh2	SPAC5H10.13c	-0.303012	1	-0.183002	1	No	No
SPAC607.02c	SPAC607.02c	0.556006	1	0.016465	1	No	No
snu13	SPAC607.03c	0.939295	0.678928	0.229486	1	No	No
SPAC607.04	SPAC607.04	0.576712	1	0.298912	1	No	No
rpn9	SPAC607.05	0.022055	1	0.0371544	1	No	No
SPAC607.06c	SPAC607.06c	-0.142585	1	-0.0286736	1	No	No
SPAC607.07c	SPAC607.07c	0.177254	1	0.0520448	1	No	No
SPAC607.08c	SPAC607.08c	-0.744387	1	-0.259243	1	No	No
btn1	SPAC607.09c	-0.595429	1	-0.665196	0.588526	No	No
spo3	SPAC607.10	0.160618	1	0.0395964	1	No	No
arp3	SPAC630.03	-0.541516	1	-0.0933575	1	No	No
SPAC630.04c	SPAC630.04c	-0.323902	1	-0.482365	1	No	No
gyp7	SPAC630.05	-0.436842	1	-0.42802	1	No	No
SPAC630.06c	SPAC630.06c	0.623518	1	0.0810955	1	No	No
SPAC630.07c	SPAC630.07c	-0.529997	1	-0.303884	1	No	No
erg25	SPAC630.08c	0.0699232	1	0.169883	1	No	No
mug58	SPAC630.09c	0.269608	1	-0.178242	1	No	No
SPAC630.10	SPAC630.10	0.195982	1	-0.0484878	1	No	No
vps55	SPAC630.11	0.165318	1	0.109122	1	No	No
SPAC630.12	SPAC630.12	-0.0729389	1	0.108701	1	No	No
tsc2	SPAC630.13c	-0.397523	1	-0.139045	1	No	No
tup12	SPAC630.14c	-0.273888	1	0.0113608	1	No	No
mug177	SPAC630.15	0.333767	1	-0.417752	1	No	No
acp2	SPAC631.01c	0.230611	1	0.116374	1	No	No
bdf2	SPAC631.02	-0.332187	1	-0.185542	1	No	No
SPAC637.03	SPAC637.03	-0.427148	1	-0.385491	1	No	No
SPAC637.04	SPAC637.04	-0.188068	1	-0.0543285	1	No	No
vma2	SPAC637.05c	-0.328838	1	0.267313	1	No	No
SPAC637.06	SPAC637.06	0.0428196	1	-0.0521454	1	No	No
moe1	SPAC637.07	0.0239699	1	0.0276777	1	No	No
SPAC637.08	SPAC637.08	0.328687	1	0.184851	1	No	No
SPAC637.09	SPAC637.09	-0.278816	1	-0.125001	1	No	No
rpn10	SPAC637.10c	0.220185	1	0.0544737	1	No	No
rpm2	SPAC637.11	0.11678	1	0.0670559	1	No	No
mst1	SPAC637.12c	0.106014	1	-0.132813	1	No	No
slm1	SPAC637.13c	-0.552273	1	-0.256206	1	No	No
pct1	SPAC644.04	0.110442	1	0.193886	1	No	No
dut1	SPAC644.05c	0.0167725	1	-0.0565788	1	No	No
cdr1	SPAC644.06c	-0.673728	1	-0.202854	1	No	No
SPAC644.07	SPAC644.07	-0.175889	1	-0.0605888	1	No	No
SPAC644.08	SPAC644.08	0.0754148	1	-0.0812834	1	No	No
SPAC644.09	SPAC644.09	0.314381	1	0.201365	1	No	No
med11	SPAC644.10	0.499845	1	0.339811	1	No	No
pkp1	SPAC644.11c	-0.160952	1	0.0898915	1	No	No
cdc5	SPAC644.12	-0.114071	1	0.00629166	1	No	No
SPAC644.13c	SPAC644.13c	0.0515372	1	0.117184	1	No	No
rad51	SPAC644.14c	-0.173529	1	0.103403	1	No	No
rpp101	SPAC644.15	1.39389	0.132012	0.215878	1	No	No
SPAC644.16	SPAC644.16	-0.0381804	1	0.18293	1	No	No
mrpl9	SPAC644.17c	-0.0406125	1	0.0572179	1	No	No
bet3	SPAC644.18c	0.174346	1	0.0649243	1	No	No
SPAC652.01	SPAC652.01	0.127825	1	0.0683051	1	No	No
swi6	SPAC664.01c	0.289796	1	-0.0493767	1	No	No
arp8	SPAC664.02c	-0.196748	1	-0.0225016	1	No	No
paf1	SPAC664.03	-0.105421	1	0.0366014	1	No	No
rps1602	SPAC664.04c	1.03288	0.500351	0.288024	1	No	No
rpl13	SPAC664.05	0.863524	0.837917	0.182149	1	No	No
rlp7	SPAC664.06	0.645001	1	0.336478	1	No	No
rad9	SPAC664.07c	0.219899	1	0.220598	1	No	No
SPAC664.08c	SPAC664.08c	-0.0127767	1	0.103891	1	No	No
ggt1	SPAC664.09	0.0312708	1	-0.258943	1	No	No
klp2	SPAC664.10	-0.154565	1	-0.378006	1	No	No
ssc1	SPAC664.11	-0.198034	1	-0.203325	1	No	No
SPAC664.12c	SPAC664.12c	0.112059	1	-0.0359768	1	No	No
SPAC664.13	SPAC664.13	0.478325	1	0.6999	0.722553	No	No
amt2	SPAC664.14	0.233176	1	-0.0270146	1	No	No
caf4	SPAC664.15	-0.481394	1	-0.374805	1	No	No
SPAC683.02c	SPAC683.02c	0.852317	1	0.183833	1	No	No
SPAC683.03	SPAC683.03	-0.988161	1	0.845283	1	No	No
mis14	SPAC688.02c	-0.183886	1	0.278153	1	No	No
SPAC688.03c	SPAC688.03c	-0.44415	1	0.252367	1	No	No
gst3	SPAC688.04c	-0.47277	1	-0.328286	1	No	No
slx4	SPAC688.06c	0.0332576	1	0.0217387	1	No	No
SPAC688.07c	SPAC688.07c	-0.423135	1	-0.163011	1	No	No
srb8	SPAC688.08	-0.073164	1	0.00849833	1	No	No
SPAC688.09	SPAC688.09	-0.0938571	1	-0.0299918	1	No	No
rev3	SPAC688.10	-0.096144	1	-0.0420886	1	No	No
end4	SPAC688.11	-0.586337	1	-0.213153	1	No	No
SPAC688.12c	SPAC688.12c	0.688689	1	0.289783	1	No	No
scn1	SPAC688.13	0.0739348	1	-0.209165	1	No	No
set13	SPAC688.14	0.17992	1	0.0621368	1	No	No
SPAC688.16	SPAC688.16	0.00705358	1	0.229743	1	No	No
SPAC694.02	SPAC694.02	-0.265157	1	-0.0853128	1	No	No
SPAC694.03	SPAC694.03	0.181764	1	0.121021	1	No	No
SPAC694.04c	SPAC694.04c	0.431703	1	0.047953	1	No	No
rps2502	SPAC694.05c	0.884698	0.788358	-0.0776653	1	No	No
mrc1	SPAC694.06c	-0.428829	1	-0.169801	1	No	No
mus7	SPAC6B12.02c	-0.040259	1	-0.0483571	1	No	No
SPAC6B12.03c	SPAC6B12.03c	0.00312142	1	-0.763044	1	No	No
SPAC6B12.04c	SPAC6B12.04c	0.121007	1	0.0433085	1	No	No
ies2	SPAC6B12.05c	0.232003	1	-0.279102	1	No	No
rrg9	SPAC6B12.06c	0.999766	1	0.426678	1	No	No
SPAC6B12.07c	SPAC6B12.07c	-0.919899	0.949348	-0.220415	1	No	No
mug185	SPAC6B12.08	0.24385	1	-0.0903134	1	No	No
trm10	SPAC6B12.09	0.496903	1	0.181439	1	No	No
spp1	SPAC6B12.10c	-0.136995	1	0.0647766	1	No	No
drc1	SPAC6B12.11	-0.103134	1	-0.169426	1	No	No
tom70	SPAC6B12.12	-0.46361	1	-0.17313	1	No	No
SPAC6B12.13	SPAC6B12.13	0.358937	1	0.0824383	1	No	No
SPAC6B12.14c	SPAC6B12.14c	0.109626	1	0.117915	1	No	No
cpc2	SPAC6B12.15	0.740948	1	0.27975	1	No	No
meu26	SPAC6B12.16	5.60803	4.70192e-09	0.134789	1	Yes	No
gon7	SPAC6B12.18	0.534065	1	0.286394	1	No	No
rsa3	SPAC6B12.19	0.162398	1	-0.213611	1	No	No
SPAC6C3.02c	SPAC6C3.02c	0.183938	1	-0.20989	1	No	No
SPAC6C3.03c	SPAC6C3.03c	-1.92927	1	-0.0641149	1	No	No
cit1	SPAC6C3.04	-0.719181	1	-0.355902	1	No	No
SPAC6C3.05	SPAC6C3.05	3.59503	0.000148337	0.464412	1	Yes	No
SPAC6C3.06c	SPAC6C3.06c	-0.182738	1	-0.038634	1	No	No
mug68	SPAC6C3.07	0.421994	1	-1.04224	1	No	No
nas6	SPAC6C3.08	0.0239302	1	0.031944	1	No	No
SPAC6C3.09	SPAC6C3.09	0.272991	1	0.137957	1	No	No
rst2	SPAC6F12.02	-0.381666	1	-0.143113	1	No	No
fsv1	SPAC6F12.03c	-0.236328	1	-0.0752194	1	No	No
SPAC6F12.04	SPAC6F12.04	0.145742	1	0.08751	1	No	No
tnr3	SPAC6F12.05c	-0.115714	1	0.241443	1	No	No
SPAC6F12.06	SPAC6F12.06	0.18467	1	0.0493694	1	No	No
tom20	SPAC6F12.07	0.494881	1	0.1615	1	No	No
SPAC6F12.08c	SPAC6F12.08c	-0.0747279	1	0.0329095	1	No	No
rdp1	SPAC6F12.09	-0.288639	1	-0.142843	1	No	No
ade3	SPAC6F12.10c	0.073403	1	0.0871975	1	No	No
sfc1	SPAC6F12.11c	-0.271701	1	-0.0404341	1	No	No
par2	SPAC6F12.12	-0.567119	1	-0.24444	1	No	No
fps1	SPAC6F12.13c	-0.0866058	1	0.0869001	1	No	No
cut23	SPAC6F12.14	0.314686	1	0.0811512	1	No	No
cut9	SPAC6F12.15c	0.195231	1	-0.0987162	1	No	No
mtr4	SPAC6F12.16c	0.0374227	1	0.129197	1	No	No
rna14	SPAC6F12.17	-0.216079	1	-0.0230877	1	No	No
cch1	SPAC6F6.01	-0.148734	1	0.103154	1	No	No
pof5	SPAC6F6.02c	0.123241	1	-0.0521664	1	No	No
SPAC6F6.03c	SPAC6F6.03c	0.171198	1	0.175314	1	No	No
SPAC6F6.04c	SPAC6F6.04c	-0.0912549	1	0.065304	1	No	No
ost2	SPAC6F6.05	0.502784	1	0.202414	1	No	No
rax2	SPAC6F6.06c	-0.221931	1	0.10437	1	No	No
rps13	SPAC6F6.07c	0.867823	0.83045	0.177865	1	No	No
cdc16	SPAC6F6.08c	-0.12758	1	-0.0303213	1	No	No
eaf6	SPAC6F6.09	0.262684	1	0.0623806	1	No	No
arc2	SPAC6F6.10c	-0.131035	1	0.0365045	1	No	No
SPAC6F6.11c	SPAC6F6.11c	0.561	1	0.298701	1	No	No
SPAC6F6.12	SPAC6F6.12	0.33649	1	-0.119025	1	No	No
SPAC6F6.13c	SPAC6F6.13c	-0.527275	1	-0.270738	1	No	No
ypt5	SPAC6F6.15	0.1102	1	0.19632	1	No	No
tpz1	SPAC6F6.16c	-0.138721	1	0.0707662	1	No	No
rif1	SPAC6F6.17	0.0350202	1	-0.0204599	1	No	No
SPAC6F6.19	SPAC6F6.19	0.190275	1	-0.0519184	1	No	No
tea3	SPAC6G10.02c	0.0740235	1	0.0617229	1	No	No
SPAC6G10.03c	SPAC6G10.03c	0.621317	1	0.0895885	1	No	No
SPAC6G10.04c	SPAC6G10.04c	0.0599124	1	0.0402585	1	No	No
trs120	SPAC6G10.05c	-0.450741	1	-0.0783569	1	No	No
SPAC6G10.06	SPAC6G10.06	0.0927586	1	-2.11819	1	No	No
SPAC6G10.07	SPAC6G10.07	-0.18241	1	-0.127099	1	No	No
idp1	SPAC6G10.08	-0.325695	1	0.191818	1	No	No
SPAC6G10.09	SPAC6G10.09	-0.134703	1	-0.00495459	1	No	No
SPAC6G10.10c	SPAC6G10.10c	0.348842	1	-0.139309	1	No	No
ubi3	SPAC6G10.11c	1.11926	0.402225	0.0594225	1	No	No
ace2	SPAC6G10.12c	-1.19302	0.660019	-0.57483	1	No	No
SPAC6G9.01c	SPAC6G9.01c	0.55159	1	0.132941	1	No	No
nop9	SPAC6G9.02c	0.0304359	1	0.0730129	1	No	No
mug183	SPAC6G9.03c	0.436644	1	0.0323995	1	No	No
spo7	SPAC6G9.04	-0.200973	1	-0.0899947	1	No	No
pcd1	SPAC6G9.05	0.28108	1	0.246457	1	No	No
pcp1	SPAC6G9.06c	-0.0812708	1	0.0595699	1	No	No
arc4	SPAC6G9.07c	0.157201	1	0.0864039	1	No	No
ubp6	SPAC6G9.08	-0.339236	1	-0.142374	1	No	No
rpl2401	SPAC6G9.09c	0.973764	0.59086	0.212611	1	No	No
sen1	SPAC6G9.10c	0.220925	1	-0.286704	1	No	No
syb1	SPAC6G9.11	0.832647	1	-0.0404019	1	No	No
cfr1	SPAC6G9.12	-0.451595	1	-0.285178	1	No	No
bqt1	SPAC6G9.13c	4.24066	0.0079845	0.804641	1	Yes	No
SPAC6G9.14	SPAC6G9.14	-0.457935	1	-0.315575	1	No	No
SPAC6G9.15c	SPAC6G9.15c	0.0801234	1	0.179589	1	No	No
SPAC6G9.16c	SPAC6G9.16c	-0.373861	1	0.170076	1	No	No
vma11	SPAC732.01	0.175164	1	0.141461	1	No	No
SPAC732.02c	SPAC732.02c	-0.248438	1	-0.0483782	1	No	No
SPAC750.01	SPAC750.01	-0.778369	1	-0.446642	0.97078	No	No
SPAC750.02c	SPAC750.02c	0.233738	1	-0.612041	1	No	No
SPAC750.03c	SPAC750.03c	0.459298	1	-0.707259	1	No	No
SPAC750.04c	SPAC750.04c	0.333767	1	-0.195359	1	No	No
SPAC750.05c	SPAC750.05c	-0.341883	1	-0.429927	1	No	No
SPAC750.06c	SPAC750.06c	0.562487	1	-0.315424	1	No	No
SPAC750.07c	SPAC750.07c	-0.387181	1	-0.00547817	1	No	No
SPAC750.08c	SPAC750.08c	1.15689	1	0.881808	1	No	No
vps1	SPAC767.01c	-0.316666	1	-0.187683	1	No	No
sfp47	SPAC7D4.02c	0.032552	1	0.104472	1	No	No
SPAC7D4.03c	SPAC7D4.03c	-0.481537	1	-0.316456	1	No	No
atg11	SPAC7D4.04	-0.425497	1	0.0452062	1	No	No
SPAC7D4.05	SPAC7D4.05	0.248169	1	0.139386	1	No	No
alg3	SPAC7D4.06c	-0.0846801	1	0.102335	1	No	No
trx1	SPAC7D4.07c	0.44683	1	-0.0246077	1	No	No
SPAC7D4.08	SPAC7D4.08	0.196263	1	-0.140218	1	No	No
SPAC7D4.09c	SPAC7D4.09c	0.0316884	1	0.0577774	1	No	No
vma13	SPAC7D4.10	-0.0135132	1	0.0841654	1	No	No
sec39	SPAC7D4.11c	0.00181439	1	-0.0650296	1	No	No
SPAC7D4.12c	SPAC7D4.12c	-0.183107	1	-0.418348	1	No	No
SPAC7D4.13c	SPAC7D4.13c	0.268941	1	-0.145035	1	No	No
iss10	SPAC7D4.14c	-0.0109438	1	0.0487699	1	No	No
ost4	SPAC7D4.15c	0.247092	1	0.141275	1	No	No
SPAC806.02c	SPAC806.02c	0.0697982	1	0.0265565	1	No	No
rps2601	SPAC806.03c	1.0057	0.550118	0.20786	1	No	No
SPAC806.04c	SPAC806.04c	-0.367153	1	-0.326908	1	No	No
SPAC806.05	SPAC806.05	0.410033	1	-0.136513	1	No	No
SPAC806.06c	SPAC806.06c	-0.531125	1	-0.20416	1	No	No
ndk1	SPAC806.07	0.276657	1	-0.0616081	1	No	No
mod21	SPAC806.08c	-0.282609	1	0.0917816	1	No	No
SPAC806.11	SPAC806.11	0.0394204	1	-0.164607	1	No	No
[truncated: 3,122 more rows]
