# Supplementary material for: Systematic analysis reveals the prevalence and principles of bypassable gene essentiality
Source: Nat Commun. 2019 Mar 1;10:1002. doi: 10.1038/s41467-019-08928-1 (PMC6397241; doi:10.1038/s41467-019-08928-1)
Supplement: Supplementary file 9 — Supplementary Data 6 [file 41467_2019_8928_MOESM9_ESM.xlsx]

## Sheet: Sup_Data_6
Supplementary Data 6. Fission yeast strains used in the follow-up analyses.
Strain_ID	Alias	Mating_type	Genotype
DY11110		h+	leu1-32 ura4-D18 arg6::PB[ura4+] ade6-M210
DY11115		h-	leu1-32 ura4-D18 arg6::PB[ura4+] ade6-M210
DY12037		h+	leu1-32 his3-D1 pha2::Padh1::lacZ::hphMX(pha2-)
DY12040		h+	leu1-32 his3-D1 pha2::Padh1::lacZ-mei4DSR::hphMX(pha2-)
DY12352		h+	leu1-32 his3-D1 red1Δ::kanMX pha2::Padh1::lacZ-mei4DSR
DY12357		h+	leu1-32 his3-D1 erh1Δ::natMX pha2::Padh1::lacZ-mei4DSR
DY14401		h+	leu1-32 his3-D1 erh1-5xFlag::kanMX
DY16524		h+/h-	leu1-32/leu1-32 his3-D1/his3-D1 ura4-D18/ura4D-18 ade6-M210/ade6-M216 pli1+/pli1Δ::kanMX slx8+/slx8Δ::natMX
DY16668		h-	leu1-32 his3-D1 ura4-D18 ade6-M210
DY16673		h+	leu1-32 his3-D1 ura4-D18 ade6-M210 pli1Δ::kanMX slx8Δ::natMX
DY16677		h+	leu1-32 his3-D1 ura4-D18 ade6-M210 rrp2Δ::kanMX slx8Δ::natMX
DY16682		h+	leu1-32 his3-D1 ura4-D18 ade6-M210 nup132Δ::kanMX slx8Δ::natMX
DY16687		h-	leu1-32 his3-D1 ura4-D18 ade6-M210 ulp2Δ::kanMX slx8Δ::natMX
DY1778		h+	leu1-32 his3-D1 ura4-D18 ade6-M210
DY1781		h-	leu1-32 his3-D1 ura4-D18 ade6-M210
DY20146		h-	leu1-32 his3-? ura4-D18 arg6-? ade6-? apl4Δ::kanMX mnr2Δ::hphMX
DY20845		h+	ura4-D18 arg6::PB[ura4+] ade6-M210 zas1Δ::natMX leu1::Pnmt1-Klf1-GFP(leu1+)
DY21322		h+	leu1-32 ura4-D18 ade6-M210 atp3-R282C arg6::PB[ura4+]
DY21500		h-	leu1-32 his3-D1 pha2::Pmmi1-Mmi1-TAP-GFP::hphMX(pha2-)
DY22346		h-	leu1-32 his3-D1 erh1-5xFlag::kanMX pha2::Pmmi1-Mmi1-TAP::hphMX(pha2-)
DY22602		h+	leu1-32::Pmmi1-Mmi1-5xFlag ura4-D18 arg6::PB[ura4+] ade6-M210
DY23407		h+	leu1-32 his3-D1 erh1Δ::natMX pha2::Pmmi1-Mmi1-LZ::hphMX(pha2-)
DY23532		h?	leu1-32::Pmmi1-Mmi1-5xFlag pha2::Pmmi1-Mmi1-TAP-GFP::hphMX(pha2-)
DY23535		h?	leu1-32::Pmmi1-Mmi1-5xFlag erh1Δ::natMX pha2::Pmmi1-Mmi1-TAP-GFP::hphMX(pha2-)
DY23827		h+	leu1-32::Pnmt1-Rpn12-YFH(leu1+) ura4-D18 ade6-M210 arg6::PB[ura4+]
DY23977		h+	leu1-32::Pnmt1-Dcr1-YFH(leu1+) ura4-D18 ade6-M210 arg6::PB[ura4+]
DY23990		h+	leu1-32::Pnmt1-Cyr1-YFH(leu1+) ura4-D18 ade6-M210 arg6::PB[ura4+]
DY24468		h+	leu1-32 his3-D1 ura4-D18 ade6-? pst2Δ::kanMX pst3Δ::natMX
DY24962		h+	leu1-32::Pnmt1-Mmm1(leu1+) his3-D1 ura4-D18 arg6::PB[ura4] ade6-M210 mdm12Δ::natMX
DY25049		h+	leu1-32::P41nmt1-Erh1 his3-D1 erh1Δ::natMX pha2::Padh1-lacZ-mei4DSR::hphMX(pha2-)
DY25320		h+	leu1-32::Pmmi1::Mmi1-FFH his3-D1 erh1Δ::natMX pha2::Padh1-lacZ-mei4DSR::hphMX(pha2-)
DY25322		h+	leu1-32::Pmmi1-Mmi1-FFH-LZ his3-D1 erh1Δ::natMX pha2::Padh1-lacZ-mei4DSR::hphMX(pha2-)
DY25608		h-	leu1-32::pDUAL-P41nmt1-Erh1-mCherry his3-D1 pha2::Pmmi1-mmi1-TAP-GFP::hphMX(pha2-)
DY27135		h+	leu1-32 ura4-D18 arg6::PB[ura4+] ade6-? apl4Δ::kanMX SPBC27B12.12cΔ::natMX
DY27887		h+	leu1-32::Pnmt1-Ubr11-YFH(leu1+) ura4-D18 ade6-M210 arg6::PB[ura4+]
DY27998		h+	leu1-32 ura4-D18 slx8-29-myc::kanMX(slx8-I230T)
DY28132		h+	leu1-32::Pnmt1-SPCC18.17c-YFH(leu1+) ura4-D18 ade6-M210 arg6::PB[ura4+]
DY29212		h+	leu1-32::Pnmt1-Txc1-YFH(leu1+) ura4-D18 ade6-M210 arg6::PB[ura4+]
DY29216		h+	leu1-32::Pnmt1-Ubp15-YFH(leu1+) ura4-D18 ade6-M210 arg6::PB[ura4+]
DY29218		h+	leu1-32::Pnmt1-Mts4-YFH(leu1+) ura4-D18 ade6-M210 arg6::PB[ura4+]
DY29729		h+	leu1-32::Pnmt1-Rpt3-YFH(leu1+) ura4-D18 ade6-M210 arg6::PB[ura4+]
DY29731		h+	leu1-32::Pnmt1-Rpt6-YFH(leu1+) ura4-D18 ade6-M210 arg6::PB[ura4+]
DY32886		h-	leu1-32 ura4-D18 ade6-? rmn1Δ::kanMX mtl1Δ::natMX
DY32930		h+	leu1-32 his3-D1 ura4-D18 ade6-M210 ulp1-ins(kanMX_insertion_at_103bp_after_the_start_site_of_ORF) slx8Δ::natMX
DY32936		h+	leu1-32 his3-D1 ura4-D18 ade6-M210 uba2-ins(kanMX_insertion_at_1823bp_after_the_start_site_of_ORF) slx8Δ::natMX
DY32937		h+	leu1-32 his3-D1 ura4-D18 ade6-M210 nup189-ins(kanMX_insertion_at_4943bp_after_the_start_site_of_ORF) slx8Δ::natMX
DY35558		h+	leu1-32 his3-D1 pli1Δ::kanMX rfp2Δ::hphMX rfp1Δ::his3+
DY37600		h-	leu1-32 his3-? ura4-D1 ade6-? sds3Δ::kanMX pst2Δ::hphMX
DY37602		h+	leu1-32 his3-? ura4-D18 ade6-? rxt3Δ::kanMX pst2Δ::hphMX
DY38363		h+/h-	leu1-32/leu1-32::Pnmt1-Mmm1(leu1+) his3-D1/his3-D1 ura4-D18/ura4D-18 ade6-M210/ade6-M216 mdm34+/mdm34Δ::natMX
DY38897		h+/h-	leu1-32/leu1-32::Pnmt1-Mmm1(leu1+) his3-D1/his3-D1 ura4-D18/ura4D-18 ade6-M210/ade6-M216 mdm12+/mdm12Δ::kanMX mdm34+/mdm34Δ::natMX
DY39531		h?	leu1-32 his3-D1 ura4-D18 ade6-? tho2Δ::natMX pPC96::LEU2::Tho2(episomal)
DY39534		h-	leu1-32 his3-D1 ura4-D18 ade6-? pka1Δ::kanMX tho2Δ::natMX pPC96::LEU2::Tho2(episomal)
DY39537		h-	leu1-32 his3-D1 ura4-D18 ade6-? cyr1Δ::kanMX tho2Δ::natMX pPC96::LEU2::Tho2(episomal)
DY39539		h-	leu1-32 his3-D1 ura4-D18 ade6-? git1Δ::kanMX tho2Δ::natMX pPC96::LEU2::Tho2(episomal)
DY42127		h?	leu1-32 his3-? ura4-D18 ade6-? rrp2Δ::kanMX slx8Δ::natMX GFP(S65A)-pmt3
DY42132		h?	leu1-32 his3-? ura4-D18 ade6-? pli1Δ::kanMX slx8Δ::natMX GFP(S65A)-pmt3
DY42135		h?	leu1-32 his3-? ura4-D18 ade6-? nup189-ins(kanMX_insertion_at_4943bp_after_the_start_site_of_ORF) slx8Δ::natMX GFP(S65A)-pmt3
DY42141		h?	leu1-32 his3-? ura4-D18 ade6-? nup132Δ::kanMX slx8Δ::natMX GFP(S65A)-pmt3
DY42145		h?	leu1-32 his3-? ura4-D18 ade6-? ulp1-ins(kanMX_insertion_at_103bp_after_the_start_site_of_ORF) slx8Δ::natMX GFP(S65A)-pmt3
DY42152		h?	leu1-32 his3-? ura4-D18 ade6-? slx8-29-myc::kanMX(slx8-I230T) GFP(S65A)-pmt3
DY42154		h?	leu1-32 his3-? ura4-D18 ade6-? ulp2Δ::kanMX slx8Δ::natMX GFP(S65A)-pmt3
DY42156		h?	leu1-32 his3-? ura4-D18 ade6-? uba2-ins(kanMX_insertion_at_1823bp_after_the_start_site_of_ORF) slx8Δ::natMX GFP(S65A)-pmt3
DY42670		h?	leu1-32 his3-? ura4-D18 ade6-M210 mts4-S412F arg6::PB[ura4+]
DY42675		h?	leu1-32 his3-? ura4-D18 ade6-M210 mts4-L636P arg6::PB[ura4+]
DY42678		h+	leu1-32::Pnmt1-Rpl2502(leu1+) ura4-D18 arg6::PB[ura4+] ade6-M210 rpl2501Δ::natMX
DY42710		h+/h-	leu1-32/leu1-32::Pnmt1-Pst1(leu1+) his3-D1/his3-D1 ura4-D18/ura4D-18 ade6-M210/ade6-M216 pst3+/pst3Δ::natMX
DY42723		h+/h-	leu1-32/leu1-32::Pnmt1-Ivn1(leu1+) his3-D1/his3-D1 ura4-D18/ura4D-18 ade6-M210/ade6-M216 mug89+/mug89Δ::natMX
DY42724		h+/h-	leu1-32/leu1-32::Pnmt1-Mnr2(leu1+) his3-D1/his3-D1 ura4-D18/ura4D-18 ade6-M210/ade6-M216 SPBC27B12.12c+/SPBC27B12.12cΔ::natMX
DY42828	sip1_T25_D1	h-	his3-D1 ura4-D18 ade6-M210 SPAC26H5.07cΔ::kanMX sip1Δ::natMX leu-32
DY42933	WT14	h-	leu1-32 his3-D1 ura4-D18 arg6::PB[ura4+] ade6-M210 rbm26Δ::kanMX red5Δ::hphMX
DY42934	WT487	h-	his3-D1 ura4-D18 ade6-M210 SPAC26H5.07cΔ::kanMX pof6Δ::natMX leu-32
DY42935	WT678	h-	leu1-32 his3-D1 ura4-D18 ade6-? set1Δ::kanMX jmj3Δ::natMX
DY42937	WT1072	h-	leu1-32 his3-D1 ura4-D18 ade6-? set1Δ::kanMX lid2Δ::natMX
DY42938	WT1234	h+	leu1-32 his3-D1 ura4-D18 ade6-? jmj3Δ::natMX arg3-D4 otr::ade6? hht2::H3K4R (hht1-hhf1)Δ::his3+ (hht3-hhf3)Δ::arg3+
DY42939	WT1901	h+/h-	leu1-32/leu1-32 his3-D1/his3-D1 ura4-D18/ura4-D18 ade6-M210/ade6-M216 png1-ΔPHD::kanMX/png1+ jmj3Δ::natMX/jmj3+
DY42941	WT1953	h+	leu1-32 his3-D1 ura4-D18 ade6-? png1-ΔPHD::kanMX jmj3Δ::natMX
DY42943	WT2524	h-	leu1-32::Pnmt1-Png1-Y230A-GFP(leu1+) his3-D1 ura4-D18 ade6-? png1Δ::ura4
DY42944	WT2527	h-	leu1-32::Pnmt1-Png1-D245A-GFP(leu1+) his3-D1 ura4-D18 ade6-? png1Δ::ura4
DY42945	WT2530	h-	leu1-32::Pnmt1-Png1-W253A-GFP(leu1+) his3-D1 ura4-D18 ade6-? png1Δ::ura4
DY42946	WT2533	h-	leu1-32::Pnmt1-Png1-GFP(leu1+) his3-D1 ura4-D18 ade6-? png1Δ::ura4
DY42947	WT3118	h+	leu1-32 his3-D1 ura4-D18 ade6-? pst3Δ::natMX pst2Δ::bsdR
DY42948	WT3133	h-	leu1-32 his3-D1 ura4-D18 ade6-? pst2Δ::kanMX pst3Δ::bsdR
DY42949	WT3318	h+	leu1-32 his3-D1 ura4-D18 ade6-? not3Δ::kanMX pst1Δ::natMX pst2Δ::bsdR
DY42950	WT3319	h-	his3-D1 ura4-D18 ade6-M210 pst1Δ::natMX pst2Δ::bsdR leu-32
DY42951	WT3461	h-	leu1-32 his3-D1 ura4-D18 ade6-? not3Δ::kanMX pst1Δ::natMX pst2Δ::bsdR
DY42952	ZXRY413	h-	leu1-32::Pnmt1-SPAC22G7.03-GFP(leu1+) ura4-D18 arg6::PB[ura4+] ade6-M210 SPAC22G7.03Δ::hphMX
DY42953	ZXRY427	h-	leu1-32::Pnmt1-Dbl7-GFP(leu1+) ura4-D18 arg6::PB[ura4+] ade6-M210 dbl7Δ::hphMX
DY42954	ZXRY691	h+	leu1-32 his3-D1 sws1Δ::kanMX
DY42955	ZXRY695	h+	leu1-32 his3-D1 SPAC22G7.03Δ::kanMX
DY42956	ZXRY722	h+	leu1-32 his3-D1 sws1Δ::kanMX rqh1Δ::hphMX
DY42957	ZXRY726	h+	leu1-32 his3-D1 SPAC22G7.03Δ::kanMX rqh1Δ::hphMX
DY42958	ZXRY742	h+	leu1-32 his3-D1 sws1Δ::kanMX SPAC22G7.03Δ::natMX
DY42959	ZXRY748	h+	leu1-32 his3-D1 sws1Δ::kanMX SPAC22G7.03Δ::natMX rqh1Δ:hphMX
DY42960	ZXRY751	h+	leu1-32 his3-D1 rqh1Δ::hphMX
DY43378		h+	leu1-32 his3-D1 dbl7Δ::kanMX
DY43379		h+	leu1-32 his3-D1 dbl7Δ::kanMX rqh1Δ::hphMX
DY43380		h+	leu1-32 his3-D1 sws1Δ::kanMX dbl7Δ::natMX
DY43381		h+	leu1-32 his3-D1 sws1Δ::kanMX dbl7Δ::natMX rqh1Δ:hphMX
DY43383	WT1895	h+/h-	leu1-32/leu1-32 ura4-D18/ura4-D18 ade6-M216/ade6-M210 his3-D1/his3-D1 jmj3Δ::nat/jmj3+ png1Δ::kanMX/png1+
DY5398		h-	leu1-32 ade6-M216 rho0 ptp1-1
DY8416		h+	leu1-32 his3-D1 erh1-mCherry::natMX
DY8418		h+	leu1-32 his3-D1 erh1Δ::natMX
DY8574		h-	leu1-32 ura4-D18 GFP(S65A)-pmt3
LD328		h+	leu1-32 his3-D1
LD488		h-	leu1-32 his3-D1 ura4-D18 arg3-D4 otr::ade6? hht2::ura4+ (hht1-hhf1)Δ::his3+ (hht3-hhf3)Δ::arg3+
