# Supplementary material for: Systematic analysis reveals the prevalence and principles of bypassable gene essentiality
Source: Nat Commun. 2019 Mar 1;10:1002. doi: 10.1038/s41467-019-08928-1 (PMC6397241; doi:10.1038/s41467-019-08928-1)
Supplement: Supplementary file 11 — Source Data [file 41467_2019_8928_MOESM11_ESM.xlsx]

## Sheet: Supplementary Figure 7b
Supplementary Figure 7b

## Sheet: Supplementary Figure 7g
Supplementary Figure 7g

## Sheet: Supplementary Figure 7j
Supplementary Figure 7j

## Sheet: Supplementary Figure 7k
Supplementary Figure 7k

## Sheet: Supplementary Figure 7m
Supplementary Figure 7m
